# Supplementary material for: Molecular and genetic evidence for the role of AMBRA1 in suppressing S-phase entry and tumorigenesis
Source: iScience. 2025 Jul 5;28(8):113054. doi: 10.1016/j.isci.2025.113054 (PMC12304916; doi:10.1016/j.isci.2025.113054)
Supplement: Table S2. Two-step affinity purification of AMBRA1 complexes from OVA53 cells related to Figure S5 — The total numbers of binding molecules (A) and ubiquitin-related molecules (B) are listed. Mascot score is the probability that the observed match is a random event (Mascot score 100 means absolute probability 1 × 10−10). [file mmc3.xlsx]

## Sheet: 32
band	Accession	Score	Mass	Description
32	DIP2B_MOUSE	102	173241	Disco-interacting protein 2 homolog B OS	Mus musculus GN	Dip2b
32	FAS_MOUSE	107	274994	Fatty acid synthase OS	Mus musculus GN	Fasn
32	INT11_MOUSE	108	68541	Integrator complex subunit 11 OS	Mus musculus GN	Ints11
32	AKAP9_MOUSE	111	439138	A-kinase anchor protein 9 OS	Mus musculus GN	Akap9
32	DPOE1_MOUSE	112	264669	DNA polymerase epsilon catalytic subunit A OS	Mus musculus GN	Pole
32	ECD_MOUSE	112	72064	Protein ecdysoneless homolog OS	Mus musculus GN	Ecd
32	PUR4_MOUSE	113	146248	Phosphoribosylformylglycinamidine synthase OS	Mus musculus GN	Pfas
32	NU160_MOUSE	115	160126	Nuclear pore complex protein Nup160 OS	Mus musculus GN	Nup160
32	UBR3_MOUSE	122	216211	E3 ubiquitin-protein ligase UBR3 OS	Mus musculus GN	Ubr3
32	CE042_MOUSE	125	362600	Protein JBTS17 OS	Mus musculus GN	Jbts17
32	BAG2_MOUSE	129	23630	BAG family molecular chaperone regulator 2 OS	Mus musculus GN	Bag2
32	VPS8_MOUSE	134	163209	Vacuolar protein sorting-associated protein 8 homolog OS	Mus musculus GN	Vps8
32	RL18_MOUSE	149	21688	60S ribosomal protein L18 OS	Mus musculus GN	Rpl18
32	CCD18_MOUSE	151	170890	Coiled-coil domain-containing protein 18 OS	Mus musculus GN	Ccdc18
32	RN213_MOUSE	158	591710	E3 ubiquitin-protein ligase RNF213 OS	Mus musculus GN	Rnf213
32	ACTB_MOUSE	159	42052	Actin, cytoplasmic 1 OS	Mus musculus GN	Actb
32	PTN14_MOUSE	162	135926	Tyrosine-protein phosphatase non-receptor type 14 OS	Mus musculus GN	Ptpn14
32	HELZ_MOUSE	164	221567	Probable helicase with zinc finger domain OS	Mus musculus GN	Helz
32	GCP6_MOUSE	164	199234	Gamma-tubulin complex component 6 OS	Mus musculus GN	Tubgcp6
32	CTC1_MOUSE	165	136281	CST complex subunit CTC1 OS	Mus musculus GN	Ctc1
32	SETD2_MOUSE	176	288394	Histone-lysine N-methyltransferase SETD2 OS	Mus musculus GN	Setd2
32	NISCH_MOUSE	180	176499	Nischarin OS	Mus musculus GN	Nisch
32	TEN1_MOUSE	180	310447	Teneurin-1 OS	Mus musculus GN	Tenm1
32	HERC2_MOUSE	187	533966	E3 ubiquitin-protein ligase HERC2 OS	Mus musculus GN	Herc2
32	RS27_MOUSE	193	9797	40S ribosomal protein S27 OS	Mus musculus GN	Rps27
32	HS105_MOUSE	193	97316	Heat shock protein 105 kDa OS	Mus musculus GN	Hsph1
32	BAG5_MOUSE	197	51481	BAG family molecular chaperone regulator 5 OS	Mus musculus GN	Bag5
32	DYHC2_MOUSE	198	495451	Cytoplasmic dynein 2 heavy chain 1 OS	Mus musculus GN	Dync2h1
32	U5S1_MOUSE	199	110261	116 kDa U5 small nuclear ribonucleoprotein component OS	Mus musculus GN	Eftud2
32	WDR62_MOUSE	205	169230	WD repeat-containing protein 62 OS	Mus musculus GN	Wdr62
32	TTC3_MOUSE	207	227097	E3 ubiquitin-protein ligase TTC3 OS	Mus musculus GN	Ttc3
32	U520_MOUSE	213	246045	U5 small nuclear ribonucleoprotein 200 kDa helicase OS	Mus musculus GN	Snrnp200
32	DYHC1_MOUSE	220	534447	Cytoplasmic dynein 1 heavy chain 1 OS	Mus musculus GN	Dync1h1
32	ANR17_MOUSE	223	275982	Ankyrin repeat domain-containing protein 17 OS	Mus musculus GN	Ankrd17
32	DNJA2_MOUSE	223	46344	DnaJ homolog subfamily A member 2 OS	Mus musculus GN	Dnaja2
32	RS27A_MOUSE	228	18282	Ubiquitin-40S ribosomal protein S27a OS	Mus musculus GN	Rps27a
32	HUWE1_MOUSE	232	486267	E3 ubiquitin-protein ligase HUWE1 OS	Mus musculus GN	Huwe1
32	IF122_MOUSE	237	136708	Intraflagellar transport protein 122 homolog OS	Mus musculus GN	Ift122
32	K2C1_MOUSE	239	66079	Keratin, type II cytoskeletal 1 OS	Mus musculus GN	Krt1
32	K1C10_MOUSE	245	57906	Keratin, type I cytoskeletal 10 OS	Mus musculus GN	Krt10
32	K0100_MOUSE	249	256817	Protein KIAA0100 OS	Mus musculus GN	Kiaa0100
32	WDR6_MOUSE	266	123701	WD repeat-containing protein 6 OS	Mus musculus GN	Wdr6
32	TCPG_MOUSE	267	61162	T-complex protein 1 subunit gamma OS	Mus musculus GN	Cct3
32	SPTCS_MOUSE	274	277979	Spatacsin OS	Mus musculus GN	Spg11
32	ACACA_MOUSE	292	266685	Acetyl-CoA carboxylase 1 OS	Mus musculus GN	Acaca
32	IKZF1_MOUSE	297	58611	DNA-binding protein Ikaros OS	Mus musculus GN	Ikzf1
32	DNJA1_MOUSE	301	45581	DnaJ homolog subfamily A member 1 OS	Mus musculus GN	Dnaja1
32	RPB2_MOUSE	329	135250	DNA-directed RNA polymerase II subunit RPB2 OS	Mus musculus GN	Polr2b
32	CHD4_MOUSE	337	219096	Chromodomain-helicase-DNA-binding protein 4 OS	Mus musculus GN	Chd4
32	VP13A_MOUSE	341	360940	Vacuolar protein sorting-associated protein 13A OS	Mus musculus GN	Vps13a
32	ZEP3_MOUSE	357	255366	Transcription factor HIVEP3 OS	Mus musculus GN	Hivep3
32	SZT2_MOUSE	367	381609	Protein SZT2 OS	Mus musculus GN	Szt2
32	NCOR1_MOUSE	369	271503	Nuclear receptor corepressor 1 OS	Mus musculus GN	Ncor1
32	BIRC6_MOUSE	403	538334	Baculoviral IAP repeat-containing protein 6 OS	Mus musculus GN	Birc6
32	TCPQ_MOUSE	407	60088	T-complex protein 1 subunit theta OS	Mus musculus GN	Cct8
32	HD_MOUSE	411	348520	Huntingtin OS	Mus musculus GN	Htt
32	WDR35_MOUSE	412	135787	WD repeat-containing protein 35 OS	Mus musculus GN	Wdr35
32	RS3_MOUSE	453	26828	40S ribosomal protein S3 OS	Mus musculus GN	Rps3
32	EF1A1_MOUSE	529	50424	Elongation factor 1-alpha 1 OS	Mus musculus GN	Eef1a1
32	CPSF1_MOUSE	535	162027	Cleavage and polyadenylation specificity factor subunit 1 OS	Mus musculus GN	Cpsf1
32	KNTC1_MOUSE	549	253106	Kinetochore-associated protein 1 OS	Mus musculus GN	Kntc1
32	UBR4_MOUSE	582	578883	E3 ubiquitin-protein ligase UBR4 OS	Mus musculus GN	Ubr4
32	VP13B_MOUSE	590	451058	Vacuolar protein sorting-associated protein 13B OS	Mus musculus GN	Vps13b
32	VP13C_MOUSE	614	422162	Vacuolar protein sorting-associated protein 13C OS	Mus musculus GN	Vps13c
32	TCPB_MOUSE	622	57783	T-complex protein 1 subunit beta OS	Mus musculus GN	Cct2
32	TCPZ_MOUSE	637	58424	T-complex protein 1 subunit zeta OS	Mus musculus GN	Cct6a
32	EP400_MOUSE	688	338396	E1A-binding protein p400 OS	Mus musculus GN	Ep400
32	TCPD_MOUSE	698	58543	T-complex protein 1 subunit delta OS	Mus musculus GN	Cct4
32	NEK9_MOUSE	708	108843	Serine/threonine-protein kinase Nek9 OS	Mus musculus GN	Nek9
32	TBB5_MOUSE	718	50095	Tubulin beta-5 chain OS	Mus musculus GN	Tubb5
32	SF3B3_MOUSE	723	136548	Splicing factor 3B subunit 3 OS	Mus musculus GN	Sf3b3
32	TRRAP_MOUSE	762	294392	Transformation/transcription domain-associated protein OS	Mus musculus GN	Trrap
32	TM131_MOUSE	775	205266	Transmembrane protein 131 OS	Mus musculus GN	Tmem131
32	APC1_MOUSE	808	218250	Anaphase-promoting complex subunit 1 OS	Mus musculus GN	Anapc1
32	TBA1B_MOUSE	918	50804	Tubulin alpha-1B chain OS	Mus musculus GN	Tuba1b
32	HS90B_MOUSE	925	83571	Heat shock protein HSP 90-beta OS	Mus musculus GN	Hsp90ab1
32	TCPH_MOUSE	981	60127	T-complex protein 1 subunit eta OS	Mus musculus GN	Cct7
32	RPA1_MOUSE	1062	196039	DNA-directed RNA polymerase I subunit RPA1 OS	Mus musculus GN	Polr1a
32	NU188_MOUSE	1093	198965	Nucleoporin NUP188 homolog OS	Mus musculus GN	Nup188
32	RPB1_MOUSE	1154	218408	DNA-directed RNA polymerase II subunit RPB1 OS	Mus musculus GN	Polr2a
32	MYCB2_MOUSE	1246	525562	E3 ubiquitin-protein ligase MYCBP2 OS	Mus musculus GN	Mycbp2
32	BRCA2_MOUSE	1398	374766	Breast cancer type 2 susceptibility protein homolog OS	Mus musculus GN	Brca2
32	TCPA_MOUSE	1620	60867	T-complex protein 1 subunit alpha OS	Mus musculus GN	Tcp1
32	PRP8_MOUSE	1734	274754	Pre-mRNA-processing-splicing factor 8 OS	Mus musculus GN	Prpf8
32	PLEC_MOUSE	2036	535800	Plectin OS	Mus musculus GN	Plec
32	RBP2_MOUSE	2057	344727	E3 SUMO-protein ligase RanBP2 OS	Mus musculus GN	Ranbp2
32	PRKDC_MOUSE	2258	476471	DNA-dependent protein kinase catalytic subunit OS	Mus musculus GN	Prkdc
32	PYR1_MOUSE	2265	245650	CAD protein OS	Mus musculus GN	Cad
32	UBR5_MOUSE	2600	311352	E3 ubiquitin-protein ligase UBR5 OS	Mus musculus GN	Ubr5
32	HSP7C_MOUSE	3204	71055	Heat shock cognate 71 kDa protein OS	Mus musculus GN	Hspa8
32	MAP1B_MOUSE	3335	271343	Microtubule-associated protein 1B OS	Mus musculus GN	Map1b
32	ALMS1_MOUSE	3934	362901	Alstrom syndrome protein 1 homolog OS	Mus musculus GN	Alms1
32	DDB1_MOUSE	4917	128027	DNA damage-binding protein 1 OS	Mus musculus GN	Ddb1
32	SETX_MOUSE	5434	301621	Probable helicase senataxin OS	Mus musculus GN	Setx
32	AMRA1_MOUSE	5443	143646	Activating molecule in BECN1-regulated autophagy protein 1 OS	Mus musculus GN	Ambra1

## Sheet: 33
Family	Accession	Score	Mass	Description
33	UBP34_MOUSE	104	413712	Ubiquitin carboxyl-terminal hydrolase 34 OS	Mus musculus GN	Usp34
33	TEP1_MOUSE	106	294811	Telomerase protein component 1 OS	Mus musculus GN	Tep1
33	ZEP3_MOUSE	106	255366	Transcription factor HIVEP3 OS	Mus musculus GN	Hivep3
33	MED1_MOUSE	106	168006	Mediator of RNA polymerase II transcription subunit 1 OS	Mus musculus GN	Med1
33	K0232_MOUSE	108	157247	Uncharacterized protein KIAA0232 OS	Mus musculus GN	Kiaa0232
33	RUVB1_MOUSE	113	50524	RuvB-like 1 OS	Mus musculus GN	Ruvbl1
33	DNJA2_MOUSE	114	46344	DnaJ homolog subfamily A member 2 OS	Mus musculus GN	Dnaja2
33	ANXA2_MOUSE	116	38937	Annexin A2 OS	Mus musculus GN	Anxa2
33	RPA1_MOUSE	118	196039	DNA-directed RNA polymerase I subunit RPA1 OS	Mus musculus GN	Polr1a
33	BAG2_MOUSE	120	23630	BAG family molecular chaperone regulator 2 OS	Mus musculus GN	Bag2
33	ZN318_MOUSE	121	229391	Zinc finger protein 318 (Fragment) OS	Mus musculus GN	Znf318
33	K1551_MOUSE	123	170934	Uncharacterized protein KIAA1551 OS	Mus musculus GN	Kiaa1551
33	NCOR1_MOUSE	123	271503	Nuclear receptor corepressor 1 OS	Mus musculus GN	Ncor1
33	SF3B3_MOUSE	125	136548	Splicing factor 3B subunit 3 OS	Mus musculus GN	Sf3b3
33	SMG1_MOUSE	128	413559	Serine/threonine-protein kinase SMG1 OS	Mus musculus GN	Smg1
33	PCM1_MOUSE	131	230131	Pericentriolar material 1 protein OS	Mus musculus GN	Pcm1
33	K0100_MOUSE	131	256817	Protein KIAA0100 OS	Mus musculus GN	Kiaa0100
33	DNJC7_MOUSE	133	57238	DnaJ homolog subfamily C member 7 OS	Mus musculus GN	Dnajc7
33	HCFC1_MOUSE	133	212188	Host cell factor 1 OS	Mus musculus GN	Hcfc1
33	PRKDC_MOUSE	133	476471	DNA-dependent protein kinase catalytic subunit OS	Mus musculus GN	Prkdc
33	KNTC1_MOUSE	143	253106	Kinetochore-associated protein 1 OS	Mus musculus GN	Kntc1
33	BIRC6_MOUSE	145	538334	Baculoviral IAP repeat-containing protein 6 OS	Mus musculus GN	Birc6
33	DESP_MOUSE	147	335158	Desmoplakin OS	Mus musculus GN	Dsp
33	TET3_MOUSE	149	182147	Methylcytosine dioxygenase TET3 OS	Mus musculus GN	Tet3
33	INT1_MOUSE	155	247123	Integrator complex subunit 1 OS	Mus musculus GN	Ints1
33	ATR_MOUSE	157	303338	Serine/threonine-protein kinase ATR OS	Mus musculus GN	Atr
33	NIN_MOUSE	158	236801	Ninein OS	Mus musculus GN	Nin
33	MTOR_MOUSE	166	290657	Serine/threonine-protein kinase mTOR OS	Mus musculus GN	Mtor
33	BAG5_MOUSE	166	51481	BAG family molecular chaperone regulator 5 OS	Mus musculus GN	Bag5
33	TCPB_MOUSE	175	57783	T-complex protein 1 subunit beta OS	Mus musculus GN	Cct2
33	NBEL2_MOUSE	178	304471	Neurobeachin-like protein 2 OS	Mus musculus GN	Nbeal2
33	HS105_MOUSE	179	97316	Heat shock protein 105 kDa OS	Mus musculus GN	Hsph1
33	SACS_MOUSE	187	525942	Sacsin OS	Mus musculus GN	Sacs
33	TCPZ_MOUSE	195	58424	T-complex protein 1 subunit zeta OS	Mus musculus GN	Cct6a
33	SPT6H_MOUSE	196	200159	Transcription elongation factor SPT6 OS	Mus musculus GN	Supt6h
33	TCPH_MOUSE	197	60127	T-complex protein 1 subunit eta OS	Mus musculus GN	Cct7
33	APC1_MOUSE	205	218250	Anaphase-promoting complex subunit 1 OS	Mus musculus GN	Anapc1
33	ATM_MOUSE	226	353985	Serine-protein kinase ATM OS	Mus musculus GN	Atm
33	ATG2B_MOUSE	230	233192	Autophagy-related protein 2 homolog B OS	Mus musculus GN	Atg2b
33	TCPG_MOUSE	247	61162	T-complex protein 1 subunit gamma OS	Mus musculus GN	Cct3
33	DNJA1_MOUSE	254	45581	DnaJ homolog subfamily A member 1 OS	Mus musculus GN	Dnaja1
33	CNOT1_MOUSE	260	268975	CCR4-NOT transcription complex subunit 1 OS	Mus musculus GN	Cnot1
33	EF1A1_MOUSE	268	50424	Elongation factor 1-alpha 1 OS	Mus musculus GN	Eef1a1
33	TCPD_MOUSE	270	58543	T-complex protein 1 subunit delta OS	Mus musculus GN	Cct4
33	PRC2A_MOUSE	270	229633	Protein PRRC2A OS	Mus musculus GN	Prrc2a
33	U520_MOUSE	288	246045	U5 small nuclear ribonucleoprotein 200 kDa helicase OS	Mus musculus GN	Snrnp200
33	TCPE_MOUSE	295	60042	T-complex protein 1 subunit epsilon OS	Mus musculus GN	Cct5
33	CPSF1_MOUSE	297	162027	Cleavage and polyadenylation specificity factor subunit 1 OS	Mus musculus GN	Cpsf1
33	RBP2_MOUSE	297	344727	E3 SUMO-protein ligase RanBP2 OS	Mus musculus GN	Ranbp2
33	BRCA2_MOUSE	304	374766	Breast cancer type 2 susceptibility protein homolog OS	Mus musculus GN	Brca2
33	TCPA_MOUSE	305	60867	T-complex protein 1 subunit alpha OS	Mus musculus GN	Tcp1
33	GCN1_MOUSE	308	295628	eIF-2-alpha kinase activator GCN1 OS	Mus musculus GN	Gcn1
33	TCPQ_MOUSE	316	60088	T-complex protein 1 subunit theta OS	Mus musculus GN	Cct8
33	RS27A_MOUSE	324	18282	Ubiquitin-40S ribosomal protein S27a OS	Mus musculus GN	Rps27a
33	IKZF1_MOUSE	332	58611	DNA-binding protein Ikaros OS	Mus musculus GN	Ikzf1
33	GANP_MOUSE	370	219450	Germinal-center associated nuclear protein OS	Mus musculus GN	Mcm3ap
33	CENPE_MOUSE	375	287830	Centromere-associated protein E OS	Mus musculus GN	Cenpe
33	HS90B_MOUSE	393	83571	Heat shock protein HSP 90-beta OS	Mus musculus GN	Hsp90ab1
33	TRRAP_MOUSE	393	294392	Transformation/transcription domain-associated protein OS	Mus musculus GN	Trrap
33	CK5P2_MOUSE	405	207072	CDK5 regulatory subunit-associated protein 2 OS	Mus musculus GN	Cdk5rap2
33	K1C10_MOUSE	434	57906	Keratin, type I cytoskeletal 10 OS	Mus musculus GN	Krt10
33	ACTB_MOUSE	453	42052	Actin, cytoplasmic 1 OS	Mus musculus GN	Actb
33	NEK9_MOUSE	472	108843	Serine/threonine-protein kinase Nek9 OS	Mus musculus GN	Nek9
33	UBP24_MOUSE	512	296779	Ubiquitin carboxyl-terminal hydrolase 24 OS	Mus musculus GN	Usp24
33	SPTCS_MOUSE	526	277979	Spatacsin OS	Mus musculus GN	Spg11
33	MD13L_MOUSE	528	244569	Mediator of RNA polymerase II transcription subunit 13-like OS	Mus musculus GN	Med13l
33	HELZ_MOUSE	547	221567	Probable helicase with zinc finger domain OS	Mus musculus GN	Helz
33	FYV1_MOUSE	550	239464	1-phosphatidylinositol 3-phosphate 5-kinase OS	Mus musculus GN	Pikfyve
33	NISCH_MOUSE	578	176499	Nischarin OS	Mus musculus GN	Nisch
33	USP9X_MOUSE	583	294061	Probable ubiquitin carboxyl-terminal hydrolase FAF-X OS	Mus musculus GN	Usp9x
33	NU188_MOUSE	586	198965	Nucleoporin NUP188 homolog OS	Mus musculus GN	Nup188
33	ACACA_MOUSE	592	266685	Acetyl-CoA carboxylase 1 OS	Mus musculus GN	Acaca
33	MYO9B_MOUSE	622	240225	Unconventional myosin-IXb OS	Mus musculus GN	Myo9b
33	TBB4B_MOUSE	628	50255	Tubulin beta-4B chain OS	Mus musculus GN	Tubb4b
33	TM131_MOUSE	631	205266	Transmembrane protein 131 OS	Mus musculus GN	Tmem131
33	K2C6A_MOUSE	633	59641	Keratin, type II cytoskeletal 6A OS	Mus musculus GN	Krt6a
33	TBA1B_MOUSE	653	50804	Tubulin alpha-1B chain OS	Mus musculus GN	Tuba1b
33	CHD4_MOUSE	691	219096	Chromodomain-helicase-DNA-binding protein 4 OS	Mus musculus GN	Chd4
33	HD_MOUSE	714	348520	Huntingtin OS	Mus musculus GN	Htt
33	HECD1_MOUSE	738	292870	E3 ubiquitin-protein ligase HECTD1 OS	Mus musculus GN	Hectd1
33	NU214_MOUSE	819	213817	Nuclear pore complex protein Nup214 OS	Mus musculus GN	Nup214
33	FAS_MOUSE	869	274994	Fatty acid synthase OS	Mus musculus GN	Fasn
33	ALMS1_MOUSE	877	362901	Alstrom syndrome protein 1 homolog OS	Mus musculus GN	Alms1
33	GCP6_MOUSE	887	199234	Gamma-tubulin complex component 6 OS	Mus musculus GN	Tubgcp6
33	ANR17_MOUSE	974	275982	Ankyrin repeat domain-containing protein 17 OS	Mus musculus GN	Ankrd17
33	GRDN_MOUSE	1155	216527	Girdin OS	Mus musculus GN	Ccdc88a
33	KNL1_MOUSE	1160	180879	Kinetochore scaffold 1 OS	Mus musculus GN	Knl1
33	DEN4C_MOUSE	1214	213776	DENN domain-containing protein 4C OS	Mus musculus GN	Dennd4c
33	MED12_MOUSE	1227	247144	Mediator of RNA polymerase II transcription subunit 12 OS	Mus musculus GN	Med12
33	UBR5_MOUSE	1255	311352	E3 ubiquitin-protein ligase UBR5 OS	Mus musculus GN	Ubr5
33	DPOE1_MOUSE	1415	264669	DNA polymerase epsilon catalytic subunit A OS	Mus musculus GN	Pole
33	ZSWM8_MOUSE	1637	199104	Zinc finger SWIM domain-containing protein 8 OS	Mus musculus GN	Zswim8
33	DDB1_MOUSE	1936	128027	DNA damage-binding protein 1 OS	Mus musculus GN	Ddb1
33	TTC3_MOUSE	2467	227097	E3 ubiquitin-protein ligase TTC3 OS	Mus musculus GN	Ttc3
33	HSP7C_MOUSE	2915	71055	Heat shock cognate 71 kDa protein OS	Mus musculus GN	Hspa8
33	SETX_MOUSE	3210	301621	Probable helicase senataxin OS	Mus musculus GN	Setx
33	RPB1_MOUSE	3499	218408	DNA-directed RNA polymerase II subunit RPB1 OS	Mus musculus GN	Polr2a
33	PRP8_MOUSE	3566	274754	Pre-mRNA-processing-splicing factor 8 OS	Mus musculus GN	Prpf8
33	PYR1_MOUSE	4338	245650	CAD protein OS	Mus musculus GN	Cad
33	AMRA1_MOUSE	4357	143646	Activating molecule in BECN1-regulated autophagy protein 1 OS	Mus musculus GN	Ambra1

## Sheet: 34
Family	Accession	Score	Mass	Description
34	VWA8_MOUSE	103	214370	von Willebrand factor A domain-containing protein 8 OS	Mus musculus GN	Vwa8
34	ITPR2_MOUSE	105	310471	Inositol 1,4,5-trisphosphate receptor type 2 OS	Mus musculus GN	Itpr2
34	RS3_MOUSE	107	26828	40S ribosomal protein S3 OS	Mus musculus GN	Rps3
34	DPOE1_MOUSE	109	264669	DNA polymerase epsilon catalytic subunit A OS	Mus musculus GN	Pole
34	GREB1_MOUSE	112	219697	Protein GREB1 OS	Mus musculus GN	Greb1
34	BAG5_MOUSE	115	51481	BAG family molecular chaperone regulator 5 OS	Mus musculus GN	Bag5
34	KIF24_MOUSE	115	151710	Kinesin-like protein KIF24 OS	Mus musculus GN	Kif24
34	UBP47_MOUSE	118	158782	Ubiquitin carboxyl-terminal hydrolase 47 OS	Mus musculus GN	Usp47
34	ERC6L_MOUSE	119	139566	DNA excision repair protein ERCC-6-like OS	Mus musculus GN	Ercc6l
34	TRIPC_MOUSE	122	226097	E3 ubiquitin-protein ligase TRIP12 OS	Mus musculus GN	Trip12
34	TCPZ_MOUSE	125	58424	T-complex protein 1 subunit zeta OS	Mus musculus GN	Cct6a
34	TASOR_MOUSE	127	183050	Protein TASOR OS	Mus musculus GN	Fam208a
34	ERBIN_MOUSE	131	158063	Erbin OS	Mus musculus GN	Erbin
34	EHMT2_MOUSE	133	140404	Histone-lysine N-methyltransferase EHMT2 OS	Mus musculus GN	Ehmt2
34	CENPJ_MOUSE	135	154068	Centromere protein J OS	Mus musculus GN	Cenpj
34	TENS3_MOUSE	137	157031	Tensin-3 OS	Mus musculus GN	Tns3
34	KI20B_MOUSE	140	204986	Kinesin-like protein KIF20B OS	Mus musculus GN	Kif20b
34	MYH9_MOUSE	141	227429	Myosin-9 OS	Mus musculus GN	Myh9
34	XRN1_MOUSE	145	195839	5'-3' exoribonuclease 1 OS	Mus musculus GN	Xrn1
34	UBR2_MOUSE	149	202447	E3 ubiquitin-protein ligase UBR2 OS	Mus musculus GN	Ubr2
34	ACTB_MOUSE	149	42052	Actin, cytoplasmic 1 OS	Mus musculus GN	Actb
34	ZEB1_MOUSE	149	124327	Zinc finger E-box-binding homeobox 1 OS	Mus musculus GN	Zeb1
34	SF3B3_MOUSE	149	136548	Splicing factor 3B subunit 3 OS	Mus musculus GN	Sf3b3
34	ASCC3_MOUSE	150	251995	Activating signal cointegrator 1 complex subunit 3 OS	Mus musculus GN	Ascc3
34	DEPD5_MOUSE	151	181861	DEP domain-containing protein 5 OS	Mus musculus GN	Depdc5
34	TCPA_MOUSE	159	60867	T-complex protein 1 subunit alpha OS	Mus musculus GN	Tcp1
34	RHG23_MOUSE	161	163044	Rho GTPase-activating protein 23 OS	Mus musculus GN	Arhgap23
34	EF1A1_MOUSE	163	50424	Elongation factor 1-alpha 1 OS	Mus musculus GN	Eef1a1
34	RBP2_MOUSE	167	344727	E3 SUMO-protein ligase RanBP2 OS	Mus musculus GN	Ranbp2
34	TCPE_MOUSE	168	60042	T-complex protein 1 subunit epsilon OS	Mus musculus GN	Cct5
34	TOP2A_MOUSE	168	173480	DNA topoisomerase 2-alpha OS	Mus musculus GN	Top2a
34	DPOLA_MOUSE	168	169286	DNA polymerase alpha catalytic subunit OS	Mus musculus GN	Pola1
34	BAG2_MOUSE	173	23630	BAG family molecular chaperone regulator 2 OS	Mus musculus GN	Bag2
34	THADA_MOUSE	178	220457	Thyroid adenoma-associated protein homolog OS	Mus musculus GN	Thada
34	GCP6_MOUSE	179	199234	Gamma-tubulin complex component 6 OS	Mus musculus GN	Tubgcp6
34	ATG2A_MOUSE	194	212974	Autophagy-related protein 2 homolog A OS	Mus musculus GN	Atg2a
34	CCD18_MOUSE	195	170890	Coiled-coil domain-containing protein 18 OS	Mus musculus GN	Ccdc18
34	DNJA1_MOUSE	198	45581	DnaJ homolog subfamily A member 1 OS	Mus musculus GN	Dnaja1
34	TCPB_MOUSE	202	57783	T-complex protein 1 subunit beta OS	Mus musculus GN	Cct2
34	CK5P2_MOUSE	205	207072	CDK5 regulatory subunit-associated protein 2 OS	Mus musculus GN	Cdk5rap2
34	KI21B_MOUSE	212	187889	Kinesin-like protein KIF21B OS	Mus musculus GN	Kif21b
34	TCPH_MOUSE	213	60127	T-complex protein 1 subunit eta OS	Mus musculus GN	Cct7
34	CKAP5_MOUSE	215	227145	Cytoskeleton-associated protein 5 OS	Mus musculus GN	Ckap5
34	IKZF1_MOUSE	219	58611	DNA-binding protein Ikaros OS	Mus musculus GN	Ikzf1
34	HS90B_MOUSE	222	83571	Heat shock protein HSP 90-beta OS	Mus musculus GN	Hsp90ab1
34	AMER1_MOUSE	225	125000	APC membrane recruitment protein 1 OS	Mus musculus GN	Amer1
34	K1C10_MOUSE	237	57906	Keratin, type I cytoskeletal 10 OS	Mus musculus GN	Krt10
34	NCK5L_MOUSE	246	139396	Nck-associated protein 5-like OS	Mus musculus GN	Nckap5l
34	DEN4B_MOUSE	249	166802	DENN domain-containing protein 4B OS	Mus musculus GN	Dennd4b
34	TCPG_MOUSE	259	61162	T-complex protein 1 subunit gamma OS	Mus musculus GN	Cct3
34	TET3_MOUSE	262	182147	Methylcytosine dioxygenase TET3 OS	Mus musculus GN	Tet3
34	UBP19_MOUSE	263	152222	Ubiquitin carboxyl-terminal hydrolase 19 OS	Mus musculus GN	Usp19
34	KIF14_MOUSE	264	188439	Kinesin-like protein KIF14 OS	Mus musculus GN	Kif14
34	GANP_MOUSE	268	219450	Germinal-center associated nuclear protein OS	Mus musculus GN	Mcm3ap
34	UBE2O_MOUSE	276	142171	(E3-independent) E2 ubiquitin-conjugating enzyme UBE2O OS	Mus musculus GN	Ube2o
34	PER1_MOUSE	276	137828	Period circadian protein homolog 1 OS	Mus musculus GN	Per1
34	MARF1_MOUSE	277	194964	Meiosis arrest female protein 1 OS	Mus musculus GN	Marf1
34	PB1_MOUSE	282	188324	Protein polybromo-1 OS	Mus musculus GN	Pbrm1
34	RS27A_MOUSE	284	18282	Ubiquitin-40S ribosomal protein S27a OS	Mus musculus GN	Rps27a
34	K2C1_MOUSE	293	66079	Keratin, type II cytoskeletal 1 OS	Mus musculus GN	Krt1
34	GASP1_MOUSE	302	152790	G-protein coupled receptor-associated sorting protein 1 OS	Mus musculus GN	Gprasp1
34	ESPL1_MOUSE	306	236765	Separin OS	Mus musculus GN	Espl1
34	UBR1_MOUSE	309	203474	E3 ubiquitin-protein ligase UBR1 OS	Mus musculus GN	Ubr1
34	BIG2_MOUSE	309	204562	Brefeldin A-inhibited guanine nucleotide-exchange protein 2 OS	Mus musculus GN	Arfgef2
34	PRP8_MOUSE	310	274754	Pre-mRNA-processing-splicing factor 8 OS	Mus musculus GN	Prpf8
34	NEK9_MOUSE	315	108843	Serine/threonine-protein kinase Nek9 OS	Mus musculus GN	Nek9
34	MADD_MOUSE	318	176267	MAP kinase-activating death domain protein OS	Mus musculus GN	Madd
34	TCPD_MOUSE	319	58543	T-complex protein 1 subunit delta OS	Mus musculus GN	Cct4
34	ACACA_MOUSE	336	266685	Acetyl-CoA carboxylase 1 OS	Mus musculus GN	Acaca
34	TCPQ_MOUSE	344	60088	T-complex protein 1 subunit theta OS	Mus musculus GN	Cct8
34	UBP54_MOUSE	350	178720	Inactive ubiquitin carboxyl-terminal hydrolase 54 OS	Mus musculus GN	Usp54
34	SSH2_MOUSE	355	160069	Protein phosphatase Slingshot homolog 2 OS	Mus musculus GN	Ssh2
34	CUL7_MOUSE	377	193824	Cullin-7 OS	Mus musculus GN	Cul7
34	WDR62_MOUSE	381	169230	WD repeat-containing protein 62 OS	Mus musculus GN	Wdr62
34	RHG30_MOUSE	385	121066	Rho GTPase-activating protein 30 OS	Mus musculus GN	Arhgap30
34	TBB5_MOUSE	400	50095	Tubulin beta-5 chain OS	Mus musculus GN	Tubb5
34	EHMT1_MOUSE	404	144760	Histone-lysine N-methyltransferase EHMT1 OS	Mus musculus GN	Ehmt1
34	MY18A_MOUSE	406	233637	Unconventional myosin-XVIIIa OS	Mus musculus GN	Myo18a
34	RTTN_MOUSE	420	251865	Rotatin OS	Mus musculus GN	Rttn
34	CNOT1_MOUSE	438	268975	CCR4-NOT transcription complex subunit 1 OS	Mus musculus GN	Cnot1
34	RGS12_MOUSE	459	151254	Regulator of G-protein signaling 12 OS	Mus musculus GN	Rgs12
34	ZMYM2_MOUSE	460	158134	Zinc finger MYM-type protein 2 OS	Mus musculus GN	Zmym2
34	BAG6_MOUSE	480	121475	Large proline-rich protein BAG6 OS	Mus musculus GN	Bag6
34	KDM5C_MOUSE	490	177881	Lysine-specific demethylase 5C OS	Mus musculus GN	Kdm5c
34	ZN609_MOUSE	518	152335	Zinc finger protein 609 OS	Mus musculus GN	Znf609
34	SPTCS_MOUSE	521	277979	Spatacsin OS	Mus musculus GN	Spg11
34	TBA1B_MOUSE	528	50804	Tubulin alpha-1B chain OS	Mus musculus GN	Tuba1b
34	ZSWM8_MOUSE	537	199104	Zinc finger SWIM domain-containing protein 8 OS	Mus musculus GN	Zswim8
34	TULP4_MOUSE	607	171128	Tubby-related protein 4 OS	Mus musculus GN	Tulp4
34	SETX_MOUSE	626	301621	Probable helicase senataxin OS	Mus musculus GN	Setx
34	UBR3_MOUSE	631	216211	E3 ubiquitin-protein ligase UBR3 OS	Mus musculus GN	Ubr3
34	ALS2_MOUSE	633	184219	Alsin OS	Mus musculus GN	Als2
34	DAPLE_MOUSE	643	227423	Protein Daple OS	Mus musculus GN	Ccdc88c
34	STIL_MOUSE	644	140437	SCL-interrupting locus protein homolog OS	Mus musculus GN	Stil
34	CPSF1_MOUSE	695	162027	Cleavage and polyadenylation specificity factor subunit 1 OS	Mus musculus GN	Cpsf1
34	TALD3_MOUSE	749	167302	Protein TALPID3 OS	Mus musculus GN	Talpid3
34	IF172_MOUSE	777	199191	Intraflagellar transport protein 172 homolog OS	Mus musculus GN	Ift172
34	TM131_MOUSE	806	205266	Transmembrane protein 131 OS	Mus musculus GN	Tmem131
34	CARL2_MOUSE	899	142823	Capping protein, Arp2/3 and myosin-I linker protein 2 OS	Mus musculus GN	Carmil2
34	MTMR5_MOUSE	928	210614	Myotubularin-related protein 5 OS	Mus musculus GN	Sbf1
34	DOCK2_MOUSE	963	212936	Dedicator of cytokinesis protein 2 OS	Mus musculus GN	Dock2
34	SI1L1_MOUSE	992	198106	Signal-induced proliferation-associated 1-like protein 1 OS	Mus musculus GN	Sipa1l1
34	RICTR_MOUSE	1017	193559	Rapamycin-insensitive companion of mTOR OS	Mus musculus GN	Rictor
34	TSC2_MOUSE	1151	204395	Tuberin OS	Mus musculus GN	Tsc2
34	DNMT1_MOUSE	1156	185411	DNA (cytosine-5)-methyltransferase 1 OS	Mus musculus GN	Dnmt1
34	PI4KA_MOUSE	1167	239569	Phosphatidylinositol 4-kinase alpha OS	Mus musculus GN	Pi4ka
34	GRDN_MOUSE	1189	216527	Girdin OS	Mus musculus GN	Ccdc88a
34	U520_MOUSE	1199	246045	U5 small nuclear ribonucleoprotein 200 kDa helicase OS	Mus musculus GN	Snrnp200
34	CE170_MOUSE	1199	175514	Centrosomal protein of 170 kDa OS	Mus musculus GN	Cep170
34	HELZ_MOUSE	1431	221567	Probable helicase with zinc finger domain OS	Mus musculus GN	Helz
34	GGYF2_MOUSE	1489	149387	GRB10-interacting GYF protein 2 OS	Mus musculus GN	Gigyf2
34	NISCH_MOUSE	1492	176499	Nischarin OS	Mus musculus GN	Nisch
34	KNTC1_MOUSE	1492	253106	Kinetochore-associated protein 1 OS	Mus musculus GN	Kntc1
34	NU188_MOUSE	1503	198965	Nucleoporin NUP188 homolog OS	Mus musculus GN	Nup188
34	INT1_MOUSE	1542	247123	Integrator complex subunit 1 OS	Mus musculus GN	Ints1
34	DDB1_MOUSE	1776	128027	DNA damage-binding protein 1 OS	Mus musculus GN	Ddb1
34	PYR1_MOUSE	2166	245650	CAD protein OS	Mus musculus GN	Cad
34	RPB1_MOUSE	2176	218408	DNA-directed RNA polymerase II subunit RPB1 OS	Mus musculus GN	Polr2a
34	APC1_MOUSE	2277	218250	Anaphase-promoting complex subunit 1 OS	Mus musculus GN	Anapc1
34	HSP7C_MOUSE	2657	71055	Heat shock cognate 71 kDa protein OS	Mus musculus GN	Hspa8
34	RPA1_MOUSE	3628	196039	DNA-directed RNA polymerase I subunit RPA1 OS	Mus musculus GN	Polr1a
34	AMRA1_MOUSE	4580	143646	Activating molecule in BECN1-regulated autophagy protein 1 OS	Mus musculus GN	Ambra1

## Sheet: 35
Family	Accession	Score	Mass	Description
35	EMSY_MOUSE	100	135550	BRCA2-interacting transcriptional repressor EMSY OS	Mus musculus GN	Emsy
35	DCAF1_MOUSE	101	170592	DDB1- and CUL4-associated factor 1 OS	Mus musculus GN	Dcaf1
35	UBP7_MOUSE	101	129477	Ubiquitin carboxyl-terminal hydrolase 7 OS	Mus musculus GN	Usp7
35	HPBP1_MOUSE	104	39883	Hsp70-binding protein 1 OS	Mus musculus GN	Hspbp1
35	PAN2_MOUSE	108	136650	PAB-dependent poly(A)-specific ribonuclease subunit PAN2 OS	Mus musculus GN	Pan2
35	EDC4_MOUSE	117	153758	Enhancer of mRNA-decapping protein 4 OS	Mus musculus GN	Edc4
35	FKB15_MOUSE	121	133449	FK506-binding protein 15 OS	Mus musculus GN	Fkbp15
35	AQR_MOUSE	125	171440	Intron-binding protein aquarius OS	Mus musculus GN	Aqr
35	BAG2_MOUSE	127	23630	BAG family molecular chaperone regulator 2 OS	Mus musculus GN	Bag2
35	RPA1_MOUSE	127	196039	DNA-directed RNA polymerase I subunit RPA1 OS	Mus musculus GN	Polr1a
35	APC1_MOUSE	128	218250	Anaphase-promoting complex subunit 1 OS	Mus musculus GN	Anapc1
35	K1C10_MOUSE	133	57906	Keratin, type I cytoskeletal 10 OS	Mus musculus GN	Krt10
35	SF3B3_MOUSE	133	136548	Splicing factor 3B subunit 3 OS	Mus musculus GN	Sf3b3
35	NU160_MOUSE	137	160126	Nuclear pore complex protein Nup160 OS	Mus musculus GN	Nup160
35	FBX38_MOUSE	139	135895	F-box only protein 38 OS	Mus musculus GN	Fbxo38
35	KDM5B_MOUSE	147	178521	Lysine-specific demethylase 5B OS	Mus musculus GN	Kdm5b
35	FOCAD_MOUSE	148	201103	Focadhesin OS	Mus musculus GN	Focad
35	CLH1_MOUSE	149	193202	Clathrin heavy chain 1 OS	Mus musculus GN	Cltc
35	DOCK2_MOUSE	159	212936	Dedicator of cytokinesis protein 2 OS	Mus musculus GN	Dock2
35	TCPB_MOUSE	160	57783	T-complex protein 1 subunit beta OS	Mus musculus GN	Cct2
35	UBAP2_MOUSE	163	118293	Ubiquitin-associated protein 2 OS	Mus musculus GN	Ubap2
35	VPS8_MOUSE	167	163209	Vacuolar protein sorting-associated protein 8 homolog OS	Mus musculus GN	Vps8
35	SBP2L_MOUSE	168	120593	Selenocysteine insertion sequence-binding protein 2-like OS	Mus musculus GN	Secisbp2l
35	K2C1_MOUSE	174	66079	Keratin, type II cytoskeletal 1 OS	Mus musculus GN	Krt1
35	CCD18_MOUSE	177	170890	Coiled-coil domain-containing protein 18 OS	Mus musculus GN	Ccdc18
35	PRP8_MOUSE	178	274754	Pre-mRNA-processing-splicing factor 8 OS	Mus musculus GN	Prpf8
35	PHLP2_MOUSE	187	148022	PH domain leucine-rich repeat-containing protein phosphatase 2 OS	Mus musculus GN	Phlpp2
35	IKZF1_MOUSE	191	58611	DNA-binding protein Ikaros OS	Mus musculus GN	Ikzf1
35	SF3B1_MOUSE	195	146465	Splicing factor 3B subunit 1 OS	Mus musculus GN	Sf3b1
35	EIF3A_MOUSE	196	162237	Eukaryotic translation initiation factor 3 subunit A OS	Mus musculus GN	Eif3a
35	RS27A_MOUSE	197	18282	Ubiquitin-40S ribosomal protein S27a OS	Mus musculus GN	Rps27a
35	ZCHC2_MOUSE	200	125580	Zinc finger CCHC domain-containing protein 2 OS	Mus musculus GN	Zcchc2
35	KIF15_MOUSE	221	161104	Kinesin-like protein KIF15 OS	Mus musculus GN	Kif15
35	IF172_MOUSE	227	199191	Intraflagellar transport protein 172 homolog OS	Mus musculus GN	Ift172
35	MBB1A_MOUSE	228	152854	Myb-binding protein 1A OS	Mus musculus GN	Mybbp1a
35	PSD4_MOUSE	236	113917	PH and SEC7 domain-containing protein 4 OS	Mus musculus GN	Psd4
35	TBB5_MOUSE	242	50095	Tubulin beta-5 chain OS	Mus musculus GN	Tubb5
35	CND1_MOUSE	244	156821	Condensin complex subunit 1 OS	Mus musculus GN	Ncapd2
35	CNDD3_MOUSE	255	171206	Condensin-2 complex subunit D3 OS	Mus musculus GN	Ncapd3
35	EDRF1_MOUSE	266	140343	Erythroid differentiation-related factor 1 OS	Mus musculus GN	Edrf1
35	ALS2_MOUSE	273	184219	Alsin OS	Mus musculus GN	Als2
35	RPB2_MOUSE	281	135250	DNA-directed RNA polymerase II subunit RPB2 OS	Mus musculus GN	Polr2b
35	NEK9_MOUSE	295	108843	Serine/threonine-protein kinase Nek9 OS	Mus musculus GN	Nek9
35	DCTN1_MOUSE	298	142272	Dynactin subunit 1 OS	Mus musculus GN	Dctn1
35	RAD50_MOUSE	299	154533	DNA repair protein RAD50 OS	Mus musculus GN	Rad50
35	NCK5L_MOUSE	321	139396	Nck-associated protein 5-like OS	Mus musculus GN	Nckap5l
35	FACD2_MOUSE	321	165338	Fanconi anemia group D2 protein homolog OS	Mus musculus GN	Fancd2
35	MTMR3_MOUSE	322	136321	Myotubularin-related protein 3 OS	Mus musculus GN	Mtmr3
35	SALL2_MOUSE	334	106247	Sal-like protein 2 OS	Mus musculus GN	Sall2
35	TBCD4_MOUSE	346	148954	TBC1 domain family member 4 OS	Mus musculus GN	Tbc1d4
35	E41L2_MOUSE	379	110386	Band 4.1-like protein 2 OS	Mus musculus GN	Epb41l2
35	SMG5_MOUSE	396	115481	Protein SMG5 OS	Mus musculus GN	Smg5
35	RPB1_MOUSE	402	218408	DNA-directed RNA polymerase II subunit RPB1 OS	Mus musculus GN	Polr2a
35	SMC1A_MOUSE	414	143773	Structural maintenance of chromosomes protein 1A OS	Mus musculus GN	Smc1a
35	WDR33_MOUSE	415	145632	pre-mRNA 3' end processing protein WDR33 OS	Mus musculus GN	Wdr33
35	CLU_MOUSE	427	149457	Clustered mitochondria protein homolog OS	Mus musculus GN	Cluh
35	PTN14_MOUSE	452	135926	Tyrosine-protein phosphatase non-receptor type 14 OS	Mus musculus GN	Ptpn14
35	PYR1_MOUSE	464	245650	CAD protein OS	Mus musculus GN	Cad
35	TBA1B_MOUSE	515	50804	Tubulin alpha-1B chain OS	Mus musculus GN	Tuba1b
35	IQEC1_MOUSE	521	108804	IQ motif and SEC7 domain-containing protein 1 OS	Mus musculus GN	Iqsec1
35	ELP1_MOUSE	581	151200	Elongator complex protein 1 OS	Mus musculus GN	Ikbkap
35	OTUD4_MOUSE	621	123891	OTU domain-containing protein 4 OS	Mus musculus GN	Otud4
35	DHX9_MOUSE	633	150692	ATP-dependent RNA helicase A OS	Mus musculus GN	Dhx9
35	PUR4_MOUSE	662	146248	Phosphoribosylformylglycinamidine synthase OS	Mus musculus GN	Pfas
35	FOG1_MOUSE	684	107571	Zinc finger protein ZFPM1 OS	Mus musculus GN	Zfpm1
35	PASK_MOUSE	709	153606	PAS domain-containing serine/threonine-protein kinase OS	Mus musculus GN	Pask
35	SMCR8_MOUSE	712	105804	Guanine nucleotide exchange protein SMCR8 OS	Mus musculus GN	Smcr8
35	FLII_MOUSE	718	146137	Protein flightless-1 homolog OS	Mus musculus GN	Flii
35	CPSF1_MOUSE	730	162027	Cleavage and polyadenylation specificity factor subunit 1 OS	Mus musculus GN	Cpsf1
35	ADNP_MOUSE	733	125769	Activity-dependent neuroprotector homeobox protein OS	Mus musculus GN	Adnp
35	NU188_MOUSE	784	198965	Nucleoporin NUP188 homolog OS	Mus musculus GN	Nup188
35	UBP2L_MOUSE	789	116842	Ubiquitin-associated protein 2-like OS	Mus musculus GN	Ubap2l
35	STIL_MOUSE	832	140437	SCL-interrupting locus protein homolog OS	Mus musculus GN	Stil
35	UBP19_MOUSE	864	152222	Ubiquitin carboxyl-terminal hydrolase 19 OS	Mus musculus GN	Usp19
35	GEMI5_MOUSE	892	169110	Gem-associated protein 5 OS	Mus musculus GN	Gemin5
35	COPA_MOUSE	927	139997	Coatomer subunit alpha OS	Mus musculus GN	Copa
35	RPAP1_MOUSE	964	156826	RNA polymerase II-associated protein 1 OS	Mus musculus GN	Rpap1
35	SYEP_MOUSE	1159	171739	Bifunctional glutamate/proline--tRNA ligase OS	Mus musculus GN	Eprs
35	SETX_MOUSE	1446	301621	Probable helicase senataxin OS	Mus musculus GN	Setx
35	BAG6_MOUSE	1680	121475	Large proline-rich protein BAG6 OS	Mus musculus GN	Bag6
35	CARL2_MOUSE	1875	142823	Capping protein, Arp2/3 and myosin-I linker protein 2 OS	Mus musculus GN	Carmil2
35	DDB1_MOUSE	1899	128027	DNA damage-binding protein 1 OS	Mus musculus GN	Ddb1
35	HSP7C_MOUSE	2135	71055	Heat shock cognate 71 kDa protein OS	Mus musculus GN	Hspa8
35	AMRA1_MOUSE	12181	143646	Activating molecule in BECN1-regulated autophagy protein 1 OS	Mus musculus GN	Ambra1

## Sheet: 36
Family	Accession	Score	Mass	Description
36	PYR1_MOUSE	105	245650	CAD protein OS	Mus musculus GN	Cad
36	WIZ_MOUSE	106	185830	Protein Wiz OS	Mus musculus GN	Wiz
36	UBP7_MOUSE	110	129477	Ubiquitin carboxyl-terminal hydrolase 7 OS	Mus musculus GN	Usp7
36	TCPB_MOUSE	111	57783	T-complex protein 1 subunit beta OS	Mus musculus GN	Cct2
36	TIF1B_MOUSE	114	90558	Transcription intermediary factor 1-beta OS	Mus musculus GN	Trim28
36	CHAP1_MOUSE	119	88703	Chromosome alignment-maintaining phosphoprotein 1 OS	Mus musculus GN	Champ1
36	NU155_MOUSE	120	156559	Nuclear pore complex protein Nup155 OS	Mus musculus GN	Nup155
36	FLII_MOUSE	124	146137	Protein flightless-1 homolog OS	Mus musculus GN	Flii
36	IQEC1_MOUSE	127	108804	IQ motif and SEC7 domain-containing protein 1 OS	Mus musculus GN	Iqsec1
36	SHIP1_MOUSE	132	134314	Phosphatidylinositol 3,4,5-trisphosphate 5-phosphatase 1 OS	Mus musculus GN	Inpp5d
36	PP6R1_MOUSE	138	95039	Serine/threonine-protein phosphatase 6 regulatory subunit 1 OS	Mus musculus GN	Ppp6r1
36	K1C17_MOUSE	146	48417	Keratin, type I cytoskeletal 17 OS	Mus musculus GN	Krt17
36	RS27A_MOUSE	146	18282	Ubiquitin-40S ribosomal protein S27a OS	Mus musculus GN	Rps27a
36	TBA1A_MOUSE	151	50788	Tubulin alpha-1A chain OS	Mus musculus GN	Tuba1a
36	PUM1_MOUSE	156	127225	Pumilio homolog 1 OS	Mus musculus GN	Pum1
36	K2C1_MOUSE	161	66079	Keratin, type II cytoskeletal 1 OS	Mus musculus GN	Krt1
36	XPO5_MOUSE	171	139050	Exportin-5 OS	Mus musculus GN	Xpo5
36	GCP5_MOUSE	178	118815	Gamma-tubulin complex component 5 OS	Mus musculus GN	Tubgcp5
36	ANMY1_MOUSE	184	103074	Ankyrin repeat and MYND domain-containing protein 1 OS	Mus musculus GN	Ankmy1
36	TRI37_MOUSE	191	109416	E3 ubiquitin-protein ligase TRIM37 OS	Mus musculus GN	Trim37
36	ZN148_MOUSE	210	89323	Zinc finger protein 148 OS	Mus musculus GN	Znf148
36	PUR4_MOUSE	232	146248	Phosphoribosylformylglycinamidine synthase OS	Mus musculus GN	Pfas
36	NU160_MOUSE	232	160126	Nuclear pore complex protein Nup160 OS	Mus musculus GN	Nup160
36	UBP11_MOUSE	272	106401	Ubiquitin carboxyl-terminal hydrolase 11 OS	Mus musculus GN	Usp11
36	MATR3_MOUSE	290	95085	Matrin-3 OS	Mus musculus GN	Matr3
36	NU133_MOUSE	332	129736	Nuclear pore complex protein Nup133 OS	Mus musculus GN	Nup133
36	PAN2_MOUSE	361	136650	PAB-dependent poly(A)-specific ribonuclease subunit PAN2 OS	Mus musculus GN	Pan2
36	SF3B3_MOUSE	369	136548	Splicing factor 3B subunit 3 OS	Mus musculus GN	Sf3b3
36	JAK1_MOUSE	388	135163	Tyrosine-protein kinase JAK1 OS	Mus musculus GN	Jak1
36	IF122_MOUSE	400	136708	Intraflagellar transport protein 122 homolog OS	Mus musculus GN	Ift122
36	4ET_MOUSE	439	108204	Eukaryotic translation initiation factor 4E transporter OS	Mus musculus GN	Eif4enif1
36	PTN14_MOUSE	503	135926	Tyrosine-protein phosphatase non-receptor type 14 OS	Mus musculus GN	Ptpn14
36	METH_MOUSE	530	140235	Methionine synthase OS	Mus musculus GN	Mtr
36	DPOD1_MOUSE	637	125194	DNA polymerase delta catalytic subunit OS	Mus musculus GN	Pold1
36	CCD18_MOUSE	725	170890	Coiled-coil domain-containing protein 18 OS	Mus musculus GN	Ccdc18
36	SMG7_MOUSE	754	127389	Protein SMG7 OS	Mus musculus GN	Smg7
36	RENT1_MOUSE	1211	125200	Regulator of nonsense transcripts 1 OS	Mus musculus GN	Upf1
36	U5S1_MOUSE	1343	110261	116 kDa U5 small nuclear ribonucleoprotein component OS	Mus musculus GN	Eftud2
36	RPB2_MOUSE	1417	135250	DNA-directed RNA polymerase II subunit RPB2 OS	Mus musculus GN	Polr2b
36	HSP7C_MOUSE	1567	71055	Heat shock cognate 71 kDa protein OS	Mus musculus GN	Hspa8
36	NEK9_MOUSE	1706	108843	Serine/threonine-protein kinase Nek9 OS	Mus musculus GN	Nek9
36	DDB1_MOUSE	4680	128027	DNA damage-binding protein 1 OS	Mus musculus GN	Ddb1
36	AMRA1_MOUSE	21855	143646	Activating molecule in BECN1-regulated autophagy protein 1 OS	Mus musculus GN	Ambra1

## Sheet: 37
Family	Accession	Score	Mass	Description
37	CYLD_MOUSE	100	108171	Ubiquitin carboxyl-terminal hydrolase CYLD OS	Mus musculus GN	Cyld
37	K1C10_MOUSE	101	57906	Keratin, type I cytoskeletal 10 OS	Mus musculus GN	Krt10
37	EXOSX_MOUSE	102	101620	Exosome component 10 OS	Mus musculus GN	Exosc10
37	ANMY1_MOUSE	104	103074	Ankyrin repeat and MYND domain-containing protein 1 OS	Mus musculus GN	Ankmy1
37	VAV_MOUSE	105	99499	Proto-oncogene vav OS	Mus musculus GN	Vav1
37	ACLY_MOUSE	107	120564	ATP-citrate synthase OS	Mus musculus GN	Acly
37	IMB1_MOUSE	108	98377	Importin subunit beta-1 OS	Mus musculus GN	Kpnb1
37	PLK4_MOUSE	110	104536	Serine/threonine-protein kinase PLK4 OS	Mus musculus GN	Plk4
37	AMPD2_MOUSE	111	92650	AMP deaminase 2 OS	Mus musculus GN	Ampd2
37	DIEXF_MOUSE	111	89162	Digestive organ expansion factor homolog OS	Mus musculus GN	Diexf
37	ODO1_MOUSE	112	117572	2-oxoglutarate dehydrogenase, mitochondrial OS	Mus musculus GN	Ogdh
37	SYIM_MOUSE	113	113873	Isoleucine--tRNA ligase, mitochondrial OS	Mus musculus GN	Iars2
37	PSA_MOUSE	115	103944	Puromycin-sensitive aminopeptidase OS	Mus musculus GN	Npepps
37	HIRA_MOUSE	118	113235	Protein HIRA OS	Mus musculus GN	Hira
37	WASC5_MOUSE	118	134880	WASH complex subunit 5 OS	Mus musculus GN	Washc5
37	PTN22_MOUSE	120	90855	Tyrosine-protein phosphatase non-receptor type 22 OS	Mus musculus GN	Ptpn22
37	RPB2_MOUSE	121	135250	DNA-directed RNA polymerase II subunit RPB2 OS	Mus musculus GN	Polr2b
37	PUM1_MOUSE	121	127225	Pumilio homolog 1 OS	Mus musculus GN	Pum1
37	EZH2_MOUSE	121	87233	Histone-lysine N-methyltransferase EZH2 OS	Mus musculus GN	Ezh2
37	URGCP_MOUSE	122	105301	Up-regulator of cell proliferation OS	Mus musculus GN	Urgcp
37	ABTB2_MOUSE	125	114628	Ankyrin repeat and BTB/POZ domain-containing protein 2 OS	Mus musculus GN	Abtb2
37	LARP4_MOUSE	127	80455	La-related protein 4 OS	Mus musculus GN	Larp4
37	ARVC_MOUSE	128	105572	Armadillo repeat protein deleted in velo-cardio-facial syndrome homolog OS	Mus musculus GN	Arvcf
37	PSMD2_MOUSE	128	100937	26S proteasome non-ATPase regulatory subunit 2 OS	Mus musculus GN	Psmd2
37	ACK1_MOUSE	130	117928	Activated CDC42 kinase 1 OS	Mus musculus GN	Tnk2
37	APC4_MOUSE	131	92448	Anaphase-promoting complex subunit 4 OS	Mus musculus GN	Anapc4
37	IPO8_MOUSE	134	118029	Importin-8 OS	Mus musculus GN	Ipo8
37	EDEM3_MOUSE	135	104932	ER degradation-enhancing alpha-mannosidase-like protein 3 OS	Mus musculus GN	Edem3
37	FAN_MOUSE	137	105562	Protein FAN OS	Mus musculus GN	Nsmaf
37	BOP1_MOUSE	138	83235	Ribosome biogenesis protein BOP1 OS	Mus musculus GN	Bop1
37	AT2A2_MOUSE	138	116437	Sarcoplasmic/endoplasmic reticulum calcium ATPase 2 OS	Mus musculus GN	Atp2a2
37	NCKPL_MOUSE	140	130362	Nck-associated protein 1-like OS	Mus musculus GN	Nckap1l
37	INT4_MOUSE	140	109093	Integrator complex subunit 4 OS	Mus musculus GN	Ints4
37	PRIC1_MOUSE	140	96067	Prickle-like protein 1 OS	Mus musculus GN	Prickle1
37	GEN_MOUSE	141	103254	Flap endonuclease GEN homolog 1 OS	Mus musculus GN	Gen1
37	INT6_MOUSE	143	100168	Integrator complex subunit 6 OS	Mus musculus GN	Ints6
37	HS90B_MOUSE	144	83571	Heat shock protein HSP 90-beta OS	Mus musculus GN	Hsp90ab1
37	CORO7_MOUSE	146	101605	Coronin-7 OS	Mus musculus GN	Coro7
37	FBX10_MOUSE	146	106065	F-box only protein 10 OS	Mus musculus GN	Fbxo10
37	EXOC4_MOUSE	146	111273	Exocyst complex component 4 OS	Mus musculus GN	Exoc4
37	ARP21_MOUSE	147	89082	cAMP-regulated phosphoprotein 21 OS	Mus musculus GN	Arpp21
37	FP100_MOUSE	147	96501	Fanconi anemia core complex-associated protein 100 OS	Mus musculus GN	Faap100
37	TIF1B_MOUSE	150	90558	Transcription intermediary factor 1-beta OS	Mus musculus GN	Trim28
37	HNRPU_MOUSE	150	88661	Heterogeneous nuclear ribonucleoprotein U OS	Mus musculus GN	Hnrnpu
37	BAG2_MOUSE	150	23630	BAG family molecular chaperone regulator 2 OS	Mus musculus GN	Bag2
37	EMAL3_MOUSE	150	96833	Echinoderm microtubule-associated protein-like 3 OS	Mus musculus GN	Eml3
37	CAPR1_MOUSE	153	78292	Caprin-1 OS	Mus musculus GN	Caprin1
37	DHX36_MOUSE	157	114667	ATP-dependent RNA helicase DHX36 OS	Mus musculus GN	Dhx36
37	EXOC2_MOUSE	158	104920	Exocyst complex component 2 OS	Mus musculus GN	Exoc2
37	TPC12_MOUSE	159	88095	Trafficking protein particle complex subunit 12 OS	Mus musculus GN	Trappc12
37	AP1B1_MOUSE	161	104724	AP-1 complex subunit beta-1 OS	Mus musculus GN	Ap1b1
37	PTN14_MOUSE	165	135926	Tyrosine-protein phosphatase non-receptor type 14 OS	Mus musculus GN	Ptpn14
37	MSH2_MOUSE	167	104884	DNA mismatch repair protein Msh2 OS	Mus musculus GN	Msh2
37	KPCD2_MOUSE	169	97792	Serine/threonine-protein kinase D2 OS	Mus musculus GN	Prkd2
37	ANR28_MOUSE	171	114537	Serine/threonine-protein phosphatase 6 regulatory ankyrin repeat subunit A OS	Mus musculus GN	Ankrd28
37	PYR1_MOUSE	174	245650	CAD protein OS	Mus musculus GN	Cad
37	VPS11_MOUSE	178	108962	Vacuolar protein sorting-associated protein 11 homolog OS	Mus musculus GN	Vps11
37	FRM4A_MOUSE	178	114380	FERM domain-containing protein 4A OS	Mus musculus GN	Frmd4a
37	QRIC1_MOUSE	181	86958	Glutamine-rich protein 1 OS	Mus musculus GN	Qrich1
37	MCM6_MOUSE	186	93721	DNA replication licensing factor MCM6 OS	Mus musculus GN	Mcm6
37	RFWD3_MOUSE	186	85684	E3 ubiquitin-protein ligase RFWD3 OS	Mus musculus GN	Rfwd3
37	BCAS3_MOUSE	213	102326	Breast carcinoma-amplified sequence 3 homolog OS	Mus musculus GN	Bcas3
37	RS27A_MOUSE	214	18282	Ubiquitin-40S ribosomal protein S27a OS	Mus musculus GN	Rps27a
37	COPB2_MOUSE	215	103240	Coatomer subunit beta' OS	Mus musculus GN	Copb2
37	STRN_MOUSE	229	86369	Striatin OS	Mus musculus GN	Strn
37	ANM9_MOUSE	232	95414	Putative protein arginine N-methyltransferase 9 OS	Mus musculus GN	Prmt9
37	SATB1_MOUSE	238	86169	DNA-binding protein SATB1 OS	Mus musculus GN	Satb1
37	RENT1_MOUSE	245	125200	Regulator of nonsense transcripts 1 OS	Mus musculus GN	Upf1
37	UBA1_MOUSE	252	118931	Ubiquitin-like modifier-activating enzyme 1 OS	Mus musculus GN	Uba1
37	XPO2_MOUSE	257	111183	Exportin-2 OS	Mus musculus GN	Cse1l
37	SYMC_MOUSE	261	102735	Methionine--tRNA ligase, cytoplasmic OS	Mus musculus GN	Mars
37	TFR1_MOUSE	262	86076	Transferrin receptor protein 1 OS	Mus musculus GN	Tfrc
37	ZCCHV_MOUSE	267	108102	Zinc finger CCCH-type antiviral protein 1 OS	Mus musculus GN	Zc3hav1
37	TBC31_MOUSE	271	116563	TBC1 domain family member 31 OS	Mus musculus GN	Tbc1d31
37	SP1_MOUSE	271	81310	Transcription factor Sp1 OS	Mus musculus GN	Sp1
37	KAISO_MOUSE	277	74688	Transcriptional regulator Kaiso OS	Mus musculus GN	Zbtb33
37	MYO1G_MOUSE	284	118123	Unconventional myosin-Ig OS	Mus musculus GN	Myo1g
37	HERC4_MOUSE	285	119819	Probable E3 ubiquitin-protein ligase HERC4 OS	Mus musculus GN	Herc4
37	INT8_MOUSE	286	114820	Integrator complex subunit 8 OS	Mus musculus GN	Ints8
37	LAR4B_MOUSE	289	82033	La-related protein 4B OS	Mus musculus GN	Larp4b
37	FBX30_MOUSE	289	84573	F-box only protein 30 OS	Mus musculus GN	Fbxo30
37	PI3R5_MOUSE	296	98261	Phosphoinositide 3-kinase regulatory subunit 5 OS	Mus musculus GN	Pik3r5
37	TBA1B_MOUSE	304	50804	Tubulin alpha-1B chain OS	Mus musculus GN	Tuba1b
37	NUP98_MOUSE	313	198316	Nuclear pore complex protein Nup98-Nup96 OS	Mus musculus GN	Nup98
37	COPG1_MOUSE	321	98705	Coatomer subunit gamma-1 OS	Mus musculus GN	Copg1
37	RPA2_MOUSE	330	129896	DNA-directed RNA polymerase I subunit RPA2 OS	Mus musculus GN	Polr1b
37	I5P2_MOUSE	332	114002	Type II inositol 1,4,5-trisphosphate 5-phosphatase OS	Mus musculus GN	Inpp5b
37	GTSE1_MOUSE	338	79160	G2 and S phase-expressed protein 1 OS	Mus musculus GN	Gtse1
37	RASL3_MOUSE	350	116022	RAS protein activator like-3 OS	Mus musculus GN	Rasal3
37	ANR52_MOUSE	357	116784	Serine/threonine-protein phosphatase 6 regulatory ankyrin repeat subunit C OS	Mus musculus GN	Ankrd52
37	VPS18_MOUSE	360	111574	Vacuolar protein sorting-associated protein 18 homolog OS	Mus musculus GN	Vps18
37	ZN148_MOUSE	372	89323	Zinc finger protein 148 OS	Mus musculus GN	Znf148
37	MK06_MOUSE	392	82832	Mitogen-activated protein kinase 6 OS	Mus musculus GN	Mapk6
37	ARHG2_MOUSE	394	112817	Rho guanine nucleotide exchange factor 2 OS	Mus musculus GN	Arhgef2
37	ANC2_MOUSE	413	96102	Anaphase-promoting complex subunit 2 OS	Mus musculus GN	Anapc2
37	KSR1_MOUSE	416	97720	Kinase suppressor of Ras 1 OS	Mus musculus GN	Ksr1
37	WDR35_MOUSE	418	135787	WD repeat-containing protein 35 OS	Mus musculus GN	Wdr35
37	MOV10_MOUSE	421	114310	Putative helicase MOV-10 OS	Mus musculus GN	Mov10
37	PK3CD_MOUSE	442	121118	Phosphatidylinositol 4,5-bisphosphate 3-kinase catalytic subunit delta isoform OS	Mus musculus GN	Pik3cd
37	CPSF2_MOUSE	455	89182	Cleavage and polyadenylation specificity factor subunit 2 OS	Mus musculus GN	Cpsf2
37	UBP11_MOUSE	461	106401	Ubiquitin carboxyl-terminal hydrolase 11 OS	Mus musculus GN	Usp11
37	DNLI4_MOUSE	463	105023	DNA ligase 4 OS	Mus musculus GN	Lig4
37	PEX6_MOUSE	469	105681	Peroxisome assembly factor 2 OS	Mus musculus GN	Pex6
37	MA2C1_MOUSE	471	116983	Alpha-mannosidase 2C1 OS	Mus musculus GN	Man2c1
37	TEN1_MOUSE	476	310447	Teneurin-1 OS	Mus musculus GN	Tenm1
37	GCR_MOUSE	491	87138	Glucocorticoid receptor OS	Mus musculus GN	Nr3c1
37	EF2_MOUSE	493	96222	Elongation factor 2 OS	Mus musculus GN	Eef2
37	FIG4_MOUSE	544	104122	Polyphosphoinositide phosphatase OS	Mus musculus GN	Fig4
37	MCM3_MOUSE	555	92230	DNA replication licensing factor MCM3 OS	Mus musculus GN	Mcm3
37	CUL4B_MOUSE	555	111314	Cullin-4B OS	Mus musculus GN	Cul4b
37	BC11B_MOUSE	559	96045	B-cell lymphoma/leukemia 11B OS	Mus musculus GN	Bcl11b
37	SYAM_MOUSE	613	107743	Alanine--tRNA ligase, mitochondrial OS	Mus musculus GN	Aars2
37	KDM1A_MOUSE	614	93306	Lysine-specific histone demethylase 1A OS	Mus musculus GN	Kdm1a
37	RBM10_MOUSE	624	103773	RNA-binding protein 10 OS	Mus musculus GN	Rbm10
37	NUCL_MOUSE	640	76734	Nucleolin OS	Mus musculus GN	Ncl
37	COPB_MOUSE	656	108138	Coatomer subunit beta OS	Mus musculus GN	Copb1
37	PSMD1_MOUSE	671	106689	26S proteasome non-ATPase regulatory subunit 1 OS	Mus musculus GN	Psmd1
37	COG1_MOUSE	680	110292	Conserved oligomeric Golgi complex subunit 1 OS	Mus musculus GN	Cog1
37	WDR59_MOUSE	713	113366	WD repeat-containing protein 59 OS	Mus musculus GN	Wdr59
37	NEK9_MOUSE	914	108843	Serine/threonine-protein kinase Nek9 OS	Mus musculus GN	Nek9
37	NU107_MOUSE	932	107334	Nuclear pore complex protein Nup107 OS	Mus musculus GN	Nup107
37	IPO5_MOUSE	945	124993	Importin-5 OS	Mus musculus GN	Ipo5
37	ZN281_MOUSE	961	97366	Zinc finger protein 281 OS	Mus musculus GN	Znf281
37	AKAP8_MOUSE	1079	76817	A-kinase anchor protein 8 OS	Mus musculus GN	Akap8
37	MAGD1_MOUSE	1122	85674	Melanoma-associated antigen D1 OS	Mus musculus GN	Maged1
37	EIF3B_MOUSE	1153	91712	Eukaryotic translation initiation factor 3 subunit B OS	Mus musculus GN	Eif3b
37	OGT1_MOUSE	1571	118131	UDP-N-acetylglucosamine--peptide N-acetylglucosaminyltransferase 110 kDa subunit OS	Mus musculus GN	Ogt
37	HSP7C_MOUSE	1610	71055	Heat shock cognate 71 kDa protein OS	Mus musculus GN	Hspa8
37	SPAT5_MOUSE	1636	97879	Spermatogenesis-associated protein 5 OS	Mus musculus GN	Spata5
37	DDB1_MOUSE	2426	128027	DNA damage-binding protein 1 OS	Mus musculus GN	Ddb1
37	HS105_MOUSE	2683	97316	Heat shock protein 105 kDa OS	Mus musculus GN	Hsph1
37	AMRA1_MOUSE	10270	143646	Activating molecule in BECN1-regulated autophagy protein 1 OS	Mus musculus GN	Ambra1

## Sheet: 38
Family	Accession	Score	Mass	Description
38	COG1_MOUSE	106	110292	Conserved oligomeric Golgi complex subunit 1 OS	Mus musculus GN	Cog1
38	UBP11_MOUSE	106	106401	Ubiquitin carboxyl-terminal hydrolase 11 OS	Mus musculus GN	Usp11
38	VPS52_MOUSE	106	82335	Vacuolar protein sorting-associated protein 52 homolog OS	Mus musculus GN	Vps52
38	ACOC_MOUSE	108	98691	Cytoplasmic aconitate hydratase OS	Mus musculus GN	Aco1
38	CS044_MOUSE	108	69629	Uncharacterized protein C19orf44 homolog OS	Mus musculus PE	1
38	RFWD2_MOUSE	110	81645	E3 ubiquitin-protein ligase RFWD2 OS	Mus musculus GN	Rfwd2
38	EZH2_MOUSE	112	87233	Histone-lysine N-methyltransferase EZH2 OS	Mus musculus GN	Ezh2
38	UBE3A_MOUSE	116	100725	Ubiquitin-protein ligase E3A OS	Mus musculus GN	Ube3a
38	AP5Z1_MOUSE	116	90604	AP-5 complex subunit zeta-1 OS	Mus musculus GN	Ap5z1
38	PDPR_MOUSE	120	100079	Pyruvate dehydrogenase phosphatase regulatory subunit, mitochondrial OS	Mus musculus GN	Pdpr
38	MED24_MOUSE	120	111510	Mediator of RNA polymerase II transcription subunit 24 OS	Mus musculus GN	Med24
38	TBL3_MOUSE	120	89579	Transducin beta-like protein 3 OS	Mus musculus GN	Tbl3
38	HNRPU_MOUSE	121	88661	Heterogeneous nuclear ribonucleoprotein U OS	Mus musculus GN	Hnrnpu
38	EWS_MOUSE	121	68705	RNA-binding protein EWS OS	Mus musculus GN	Ewsr1
38	CALX_MOUSE	124	67635	Calnexin OS	Mus musculus GN	Canx
38	MLH1_MOUSE	126	85301	DNA mismatch repair protein Mlh1 OS	Mus musculus GN	Mlh1
38	MYH9_MOUSE	127	227429	Myosin-9 OS	Mus musculus GN	Myh9
38	TAB3_MOUSE	130	79778	TGF-beta-activated kinase 1 and MAP3K7-binding protein 3 OS	Mus musculus GN	Tab3
38	ASCC2_MOUSE	130	86226	Activating signal cointegrator 1 complex subunit 2 OS	Mus musculus GN	Ascc2
38	TAF1C_MOUSE	132	92707	TATA box-binding protein-associated factor RNA polymerase I subunit C OS	Mus musculus GN	Taf1c
38	RMP_MOUSE	133	59276	Unconventional prefoldin RPB5 interactor OS	Mus musculus GN	Uri1
38	ZW10_MOUSE	134	89147	Centromere/kinetochore protein zw10 homolog OS	Mus musculus GN	Zw10
38	GCP3_MOUSE	137	104145	Gamma-tubulin complex component 3 OS	Mus musculus GN	Tubgcp3
38	COPG1_MOUSE	139	98705	Coatomer subunit gamma-1 OS	Mus musculus GN	Copg1
38	BAG2_MOUSE	139	23630	BAG family molecular chaperone regulator 2 OS	Mus musculus GN	Bag2
38	STRN3_MOUSE	149	87553	Striatin-3 OS	Mus musculus GN	Strn3
38	RAGP1_MOUSE	153	64005	Ran GTPase-activating protein 1 OS	Mus musculus GN	Rangap1
38	CNOT4_MOUSE	158	64119	CCR4-NOT transcription complex subunit 4 OS	Mus musculus GN	Cnot4
38	SYMC_MOUSE	163	102735	Methionine--tRNA ligase, cytoplasmic OS	Mus musculus GN	Mars
38	ADDG_MOUSE	166	79070	Gamma-adducin OS	Mus musculus GN	Add3
38	BBS7_MOUSE	167	81067	Bardet-Biedl syndrome 7 protein homolog OS	Mus musculus GN	Bbs7
38	IPO13_MOUSE	169	109357	Importin-13 OS	Mus musculus GN	Ipo13
38	PRSR3_MOUSE	174	67564	Proline and serine-rich protein 3 OS	Mus musculus GN	Proser3
38	SYAM_MOUSE	179	107743	Alanine--tRNA ligase, mitochondrial OS	Mus musculus GN	Aars2
38	AGO2_MOUSE	180	98496	Protein argonaute-2 OS	Mus musculus GN	Ago2
38	DDX1_MOUSE	180	83474	ATP-dependent RNA helicase DDX1 OS	Mus musculus GN	Ddx1
38	RS27A_MOUSE	186	18282	Ubiquitin-40S ribosomal protein S27a OS	Mus musculus GN	Rps27a
38	CIP2A_MOUSE	193	103176	Protein CIP2A OS	Mus musculus GN	Kiaa1524
38	FBX30_MOUSE	194	84573	F-box only protein 30 OS	Mus musculus GN	Fbxo30
38	DGKG_MOUSE	198	89948	Diacylglycerol kinase gamma OS	Mus musculus GN	Dgkg
38	SP1_MOUSE	199	81310	Transcription factor Sp1 OS	Mus musculus GN	Sp1
38	SSRP1_MOUSE	199	81152	FACT complex subunit SSRP1 OS	Mus musculus GN	Ssrp1
38	RIR1_MOUSE	200	91008	Ribonucleoside-diphosphate reductase large subunit OS	Mus musculus GN	Rrm1
38	K2C1_MOUSE	202	66079	Keratin, type II cytoskeletal 1 OS	Mus musculus GN	Krt1
38	PTHB1_MOUSE	202	100192	Protein PTHB1 OS	Mus musculus GN	Bbs9
38	MOGS_MOUSE	203	91945	Mannosyl-oligosaccharide glucosidase OS	Mus musculus GN	Mogs
38	LZTR1_MOUSE	204	95612	Leucine-zipper-like transcriptional regulator 1 OS	Mus musculus GN	Lztr1
38	CEP85_MOUSE	211	86085	Centrosomal protein of 85 kDa OS	Mus musculus GN	Cep85
38	CNDH2_MOUSE	214	69415	Condensin-2 complex subunit H2 OS	Mus musculus GN	Ncaph2
38	DTL_MOUSE	218	80564	Denticleless protein homolog OS	Mus musculus GN	Dtl
38	VAV_MOUSE	220	99499	Proto-oncogene vav OS	Mus musculus GN	Vav1
38	ARP21_MOUSE	224	89082	cAMP-regulated phosphoprotein 21 OS	Mus musculus GN	Arpp21
38	GCP2_MOUSE	225	103784	Gamma-tubulin complex component 2 OS	Mus musculus GN	Tubgcp2
38	FIG4_MOUSE	226	104122	Polyphosphoinositide phosphatase OS	Mus musculus GN	Fig4
38	F91A1_MOUSE	239	94146	Protein FAM91A1 OS	Mus musculus GN	Fam91a1
38	P5CS_MOUSE	241	87782	Delta-1-pyrroline-5-carboxylate synthase OS	Mus musculus GN	Aldh18a1
38	ASUN_MOUSE	243	83754	Protein asunder homolog OS	Mus musculus GN	Asun
38	LG3BP_MOUSE	247	65362	Galectin-3-binding protein OS	Mus musculus GN	Lgals3bp
38	DJC10_MOUSE	258	91894	DnaJ homolog subfamily C member 10 OS	Mus musculus GN	Dnajc10
38	HELLS_MOUSE	259	95806	Lymphocyte-specific helicase OS	Mus musculus GN	Hells
38	TNPO1_MOUSE	268	103773	Transportin-1 OS	Mus musculus GN	Tnpo1
38	COPB2_MOUSE	277	103240	Coatomer subunit beta' OS	Mus musculus GN	Copb2
38	MCM4_MOUSE	281	97360	DNA replication licensing factor MCM4 OS	Mus musculus GN	Mcm4
38	CAN7_MOUSE	282	93304	Calpain-7 OS	Mus musculus GN	Capn7
38	EMAL3_MOUSE	283	96833	Echinoderm microtubule-associated protein-like 3 OS	Mus musculus GN	Eml3
38	TBA1B_MOUSE	294	50804	Tubulin alpha-1B chain OS	Mus musculus GN	Tuba1b
38	TEN1_MOUSE	295	310447	Teneurin-1 OS	Mus musculus GN	Tenm1
38	ELP2_MOUSE	298	94516	Elongator complex protein 2 OS	Mus musculus GN	Elp2
38	DCAF8_MOUSE	300	66675	DDB1- and CUL4-associated factor 8 OS	Mus musculus GN	Dcaf8
38	COG5_MOUSE	309	91904	Conserved oligomeric Golgi complex subunit 5 OS	Mus musculus GN	Cog5
38	CUL4B_MOUSE	313	111314	Cullin-4B OS	Mus musculus GN	Cul4b
38	OSBP1_MOUSE	324	89596	Oxysterol-binding protein 1 OS	Mus musculus GN	Osbp
38	VAC14_MOUSE	324	89018	Protein VAC14 homolog OS	Mus musculus GN	Vac14
38	LRCH3_MOUSE	338	87371	Leucine-rich repeat and calponin homology domain-containing protein 3 OS	Mus musculus GN	Lrch3
38	TLE3_MOUSE	339	84192	Transducin-like enhancer protein 3 OS	Mus musculus GN	Tle3
38	AP5B1_MOUSE	341	95816	AP-5 complex subunit beta-1 OS	Mus musculus GN	Ap5b1
38	VPS53_MOUSE	341	95218	Vacuolar protein sorting-associated protein 53 homolog OS	Mus musculus GN	Vps53
38	SUN2_MOUSE	363	81726	SUN domain-containing protein 2 OS	Mus musculus GN	Sun2
38	TFR1_MOUSE	380	86076	Transferrin receptor protein 1 OS	Mus musculus GN	Tfrc
38	VPS51_MOUSE	384	87046	Vacuolar protein sorting-associated protein 51 homolog OS	Mus musculus GN	Vps51
38	COG3_MOUSE	386	94136	Conserved oligomeric Golgi complex subunit 3 OS	Mus musculus GN	Cog3
38	PJA1_MOUSE	393	64608	E3 ubiquitin-protein ligase Praja-1 OS	Mus musculus GN	Pja1
38	TF3C4_MOUSE	421	92866	General transcription factor 3C polypeptide 4 OS	Mus musculus GN	Gtf3c4
38	M4K1_MOUSE	453	92674	Mitogen-activated protein kinase kinase kinase kinase 1 OS	Mus musculus GN	Map4k1
38	MIO_MOUSE	462	99925	WD repeat-containing protein mio OS	Mus musculus GN	Mios
38	CMTR1_MOUSE	469	96641	Cap-specific mRNA (nucleoside-2'-O-)-methyltransferase 1 OS	Mus musculus GN	Cmtr1
38	ZN143_MOUSE	474	69853	Zinc finger protein 143 OS	Mus musculus GN	Znf143
38	MCM5_MOUSE	481	83145	DNA replication licensing factor MCM5 OS	Mus musculus GN	Mcm5
38	NEK9_MOUSE	481	108843	Serine/threonine-protein kinase Nek9 OS	Mus musculus GN	Nek9
38	LRC41_MOUSE	510	89265	Leucine-rich repeat-containing protein 41 OS	Mus musculus GN	Lrrc41
38	RN214_MOUSE	518	74377	RING finger protein 214 OS	Mus musculus GN	Rnf214
38	WDR91_MOUSE	529	84394	WD repeat-containing protein 91 OS	Mus musculus GN	Wdr91
38	MCM7_MOUSE	566	81787	DNA replication licensing factor MCM7 OS	Mus musculus GN	Mcm7
38	VPS16_MOUSE	572	95951	Vacuolar protein sorting-associated protein 16 homolog OS	Mus musculus GN	Vps16
38	NUP93_MOUSE	575	93736	Nuclear pore complex protein Nup93 OS	Mus musculus GN	Nup93
38	N42L2_MOUSE	576	66950	NEDD4-binding protein 2-like 2 OS	Mus musculus GN	N4bp2l2
38	GCR_MOUSE	576	87138	Glucocorticoid receptor OS	Mus musculus GN	Nr3c1
38	IMB1_MOUSE	589	98377	Importin subunit beta-1 OS	Mus musculus GN	Kpnb1
38	EF2_MOUSE	646	96222	Elongation factor 2 OS	Mus musculus GN	Eef2
38	DVL2_MOUSE	694	79097	Segment polarity protein dishevelled homolog DVL-2 OS	Mus musculus GN	Dvl2
38	DYR1A_MOUSE	762	85953	Dual specificity tyrosine-phosphorylation-regulated kinase 1A OS	Mus musculus GN	Dyrk1a
38	DHX15_MOUSE	855	91748	Pre-mRNA-splicing factor ATP-dependent RNA helicase DHX15 OS	Mus musculus GN	Dhx15
38	DDB1_MOUSE	877	128027	DNA damage-binding protein 1 OS	Mus musculus GN	Ddb1
38	TROAP_MOUSE	940	72827	Tastin OS	Mus musculus GN	Troap
38	PSMD2_MOUSE	943	100937	26S proteasome non-ATPase regulatory subunit 2 OS	Mus musculus GN	Psmd2
38	APC4_MOUSE	999	92448	Anaphase-promoting complex subunit 4 OS	Mus musculus GN	Anapc4
38	AKP8L_MOUSE	1040	71979	A-kinase anchor protein 8-like OS	Mus musculus GN	Akap8l
38	SPAT5_MOUSE	1222	97879	Spermatogenesis-associated protein 5 OS	Mus musculus GN	Spata5
38	AKAP8_MOUSE	1232	76817	A-kinase anchor protein 8 OS	Mus musculus GN	Akap8
38	PAN3_MOUSE	1269	90315	PAB-dependent poly(A)-specific ribonuclease subunit PAN3 OS	Mus musculus GN	Pan3
38	HTF4_MOUSE	1492	75993	Transcription factor 12 OS	Mus musculus GN	Tcf12
38	FRM4A_MOUSE	1829	114380	FERM domain-containing protein 4A OS	Mus musculus GN	Frmd4a
38	HSP7C_MOUSE	1830	71055	Heat shock cognate 71 kDa protein OS	Mus musculus GN	Hspa8
38	MAGD1_MOUSE	1959	85674	Melanoma-associated antigen D1 OS	Mus musculus GN	Maged1
38	HS90B_MOUSE	2944	83571	Heat shock protein HSP 90-beta OS	Mus musculus GN	Hsp90ab1
38	AMRA1_MOUSE	6399	143646	Activating molecule in BECN1-regulated autophagy protein 1 OS	Mus musculus GN	Ambra1

## Sheet: 39
Family	Accession	Score	Mass	Description
39	VAC14_MOUSE	103	89018	Protein VAC14 homolog OS	Mus musculus GN	Vac14
39	TCPA_MOUSE	103	60867	T-complex protein 1 subunit alpha OS	Mus musculus GN	Tcp1
39	CUL2_MOUSE	104	87448	Cullin-2 OS	Mus musculus GN	Cul2
39	HNRPU_MOUSE	104	88661	Heterogeneous nuclear ribonucleoprotein U OS	Mus musculus GN	Hnrnpu
39	ELMO1_MOUSE	104	84623	Engulfment and cell motility protein 1 OS	Mus musculus GN	Elmo1
39	GLE1_MOUSE	106	79981	Nucleoporin GLE1 OS	Mus musculus GN	Gle1
39	FIGL1_MOUSE	106	75716	Fidgetin-like protein 1 OS	Mus musculus GN	Fignl1
39	TBC15_MOUSE	114	77447	TBC1 domain family member 15 OS	Mus musculus GN	Tbc1d15
39	IFFO1_MOUSE	116	62946	Intermediate filament family orphan 1 OS	Mus musculus GN	Iffo1
39	TBC17_MOUSE	118	73327	TBC1 domain family member 17 OS	Mus musculus GN	Tbc1d17
39	CAN1_MOUSE	119	82739	Calpain-1 catalytic subunit OS	Mus musculus GN	Capn1
39	EPN4_MOUSE	123	68811	Clathrin interactor 1 OS	Mus musculus GN	Clint1
39	BBS7_MOUSE	126	81067	Bardet-Biedl syndrome 7 protein homolog OS	Mus musculus GN	Bbs7
39	ALKB8_MOUSE	127	75633	Alkylated DNA repair protein alkB homolog 8 OS	Mus musculus GN	Alkbh8
39	TCPQ_MOUSE	127	60088	T-complex protein 1 subunit theta OS	Mus musculus GN	Cct8
39	RBM14_MOUSE	128	69577	RNA-binding protein 14 OS	Mus musculus GN	Rbm14
39	RAVR1_MOUSE	128	79789	Ribonucleoprotein PTB-binding 1 OS	Mus musculus GN	Raver1
39	HNRPQ_MOUSE	131	69818	Heterogeneous nuclear ribonucleoprotein Q OS	Mus musculus GN	Syncrip
39	CNO10_MOUSE	133	82907	CCR4-NOT transcription complex subunit 10 OS	Mus musculus GN	Cnot10
39	ZKSC3_MOUSE	136	63686	Zinc finger protein with KRAB and SCAN domains 3 OS	Mus musculus GN	Zkscan3
39	DDX17_MOUSE	136	72981	Probable ATP-dependent RNA helicase DDX17 OS	Mus musculus GN	Ddx17
39	MAGD1_MOUSE	136	85674	Melanoma-associated antigen D1 OS	Mus musculus GN	Maged1
39	VPS16_MOUSE	137	95951	Vacuolar protein sorting-associated protein 16 homolog OS	Mus musculus GN	Vps16
39	TTC7A_MOUSE	138	96951	Tetratricopeptide repeat protein 7A OS	Mus musculus GN	Ttc7a
39	TAB3_MOUSE	139	79778	TGF-beta-activated kinase 1 and MAP3K7-binding protein 3 OS	Mus musculus GN	Tab3
39	CUL3_MOUSE	141	89519	Cullin-3 OS	Mus musculus GN	Cul3
39	GCR_MOUSE	147	87138	Glucocorticoid receptor OS	Mus musculus GN	Nr3c1
39	KTNB1_MOUSE	148	73505	Katanin p80 WD40 repeat-containing subunit B1 OS	Mus musculus GN	Katnb1
39	ZKSC1_MOUSE	150	64369	Zinc finger protein with KRAB and SCAN domains 1 OS	Mus musculus GN	Zkscan1
39	LG3BP_MOUSE	150	65362	Galectin-3-binding protein OS	Mus musculus GN	Lgals3bp
39	TCPZ_MOUSE	152	58424	T-complex protein 1 subunit zeta OS	Mus musculus GN	Cct6a
39	DJC10_MOUSE	152	91894	DnaJ homolog subfamily C member 10 OS	Mus musculus GN	Dnajc10
39	HOOK3_MOUSE	159	83566	Protein Hook homolog 3 OS	Mus musculus GN	Hook3
39	ABCF3_MOUSE	160	80214	ATP-binding cassette sub-family F member 3 OS	Mus musculus GN	Abcf3
39	CRTC3_MOUSE	164	67213	CREB-regulated transcription coactivator 3 OS	Mus musculus GN	Crtc3
39	GLCI1_MOUSE	165	58128	Glucocorticoid-induced transcript 1 protein OS	Mus musculus GN	Glcci1
39	ANM7_MOUSE	168	79448	Protein arginine N-methyltransferase 7 OS	Mus musculus GN	Prmt7
39	K1C10_MOUSE	171	57906	Keratin, type I cytoskeletal 10 OS	Mus musculus GN	Krt10
39	WDR91_MOUSE	179	84394	WD repeat-containing protein 91 OS	Mus musculus GN	Wdr91
39	HUNK_MOUSE	179	80294	Hormonally up-regulated neu tumor-associated kinase OS	Mus musculus GN	Hunk
39	DCAF8_MOUSE	180	66675	DDB1- and CUL4-associated factor 8 OS	Mus musculus GN	Dcaf8
39	DVL2_MOUSE	182	79097	Segment polarity protein dishevelled homolog DVL-2 OS	Mus musculus GN	Dvl2
39	NSMA3_MOUSE	183	94014	Sphingomyelin phosphodiesterase 4 OS	Mus musculus GN	Smpd4
39	ZMYM5_MOUSE	185	71395	Zinc finger MYM-type protein 5 OS	Mus musculus GN	Zmym5
39	SC23A_MOUSE	189	87019	Protein transport protein Sec23A OS	Mus musculus GN	Sec23a
39	MOGS_MOUSE	192	91945	Mannosyl-oligosaccharide glucosidase OS	Mus musculus GN	Mogs
39	CUL1_MOUSE	193	90319	Cullin-1 OS	Mus musculus GN	Cul1
39	RS27A_MOUSE	193	18282	Ubiquitin-40S ribosomal protein S27a OS	Mus musculus GN	Rps27a
39	IRAK1_MOUSE	194	78076	Interleukin-1 receptor-associated kinase 1 OS	Mus musculus GN	Irak1
39	MET13_MOUSE	195	79391	Methyltransferase-like protein 13 OS	Mus musculus GN	Mettl13
39	PDE10_MOUSE	196	90661	cAMP and cAMP-inhibited cGMP 3',5'-cyclic phosphodiesterase 10A OS	Mus musculus GN	Pde10a
39	CAN7_MOUSE	199	93304	Calpain-7 OS	Mus musculus GN	Capn7
39	DGKA_MOUSE	202	84362	Diacylglycerol kinase alpha OS	Mus musculus GN	Dgka
39	NOL9_MOUSE	202	82043	Polynucleotide 5'-hydroxyl-kinase NOL9 OS	Mus musculus GN	Nol9
39	TCPG_MOUSE	209	61162	T-complex protein 1 subunit gamma OS	Mus musculus GN	Cct3
39	ELP2_MOUSE	211	94516	Elongator complex protein 2 OS	Mus musculus GN	Elp2
39	PABP1_MOUSE	215	70854	Polyadenylate-binding protein 1 OS	Mus musculus GN	Pabpc1
39	CNDH2_MOUSE	215	69415	Condensin-2 complex subunit H2 OS	Mus musculus GN	Ncaph2
39	RAGP1_MOUSE	215	64005	Ran GTPase-activating protein 1 OS	Mus musculus GN	Rangap1
39	HPS1_MOUSE	218	80487	Hermansky-Pudlak syndrome 1 protein homolog OS	Mus musculus GN	Hps1
39	FIP1_MOUSE	224	64977	Pre-mRNA 3'-end-processing factor FIP1 OS	Mus musculus GN	Fip1l1
39	MRE11_MOUSE	225	80572	Double-strand break repair protein MRE11 OS	Mus musculus GN	Mre11
39	ARBK1_MOUSE	225	80386	Beta-adrenergic receptor kinase 1 OS	Mus musculus GN	Grk2
39	N42L2_MOUSE	226	66950	NEDD4-binding protein 2-like 2 OS	Mus musculus GN	N4bp2l2
39	APEH_MOUSE	227	82441	Acylamino-acid-releasing enzyme OS	Mus musculus GN	Apeh
39	M3K7_MOUSE	227	64928	Mitogen-activated protein kinase kinase kinase 7 OS	Mus musculus GN	Map3k7
39	ENASE_MOUSE	233	84033	Cytosolic endo-beta-N-acetylglucosaminidase OS	Mus musculus GN	Engase
39	I5P2_MOUSE	237	114002	Type II inositol 1,4,5-trisphosphate 5-phosphatase OS	Mus musculus GN	Inpp5b
39	MCM5_MOUSE	246	83145	DNA replication licensing factor MCM5 OS	Mus musculus GN	Mcm5
39	DC1I2_MOUSE	250	68751	Cytoplasmic dynein 1 intermediate chain 2 OS	Mus musculus GN	Dync1i2
39	TP4AP_MOUSE	257	91638	Short transient receptor potential channel 4-associated protein OS	Mus musculus GN	Trpc4ap
39	GTPB1_MOUSE	257	72939	GTP-binding protein 1 OS	Mus musculus GN	Gtpbp1
39	ZN143_MOUSE	258	69853	Zinc finger protein 143 OS	Mus musculus GN	Znf143
39	COG7_MOUSE	268	86645	Conserved oligomeric Golgi complex subunit 7 OS	Mus musculus GN	Cog7
39	SYTC_MOUSE	273	84215	Threonine--tRNA ligase, cytoplasmic OS	Mus musculus GN	Tars
39	BBS2_MOUSE	274	80509	Bardet-Biedl syndrome 2 protein homolog OS	Mus musculus GN	Bbs2
39	DHX15_MOUSE	275	91748	Pre-mRNA-splicing factor ATP-dependent RNA helicase DHX15 OS	Mus musculus GN	Dhx15
39	K2C5_MOUSE	280	61957	Keratin, type II cytoskeletal 5 OS	Mus musculus GN	Krt5
39	SP2_MOUSE	294	65552	Transcription factor Sp2 OS	Mus musculus GN	Sp2
39	CPSF3_MOUSE	302	78082	Cleavage and polyadenylation specificity factor subunit 3 OS	Mus musculus GN	Cpsf3
39	PANK4_MOUSE	311	92433	Pantothenate kinase 4 OS	Mus musculus GN	Pank4
39	MTA1_MOUSE	318	81432	Metastasis-associated protein MTA1 OS	Mus musculus GN	Mta1
39	SLU7_MOUSE	323	68494	Pre-mRNA-splicing factor SLU7 OS	Mus musculus GN	Slu7
39	COG2_MOUSE	331	82444	Conserved oligomeric Golgi complex subunit 2 OS	Mus musculus GN	Cog2
39	S14L1_MOUSE	343	82076	SEC14-like protein 1 OS	Mus musculus GN	Sec14l1
39	NUFP2_MOUSE	345	75668	Nuclear fragile X mental retardation-interacting protein 2 OS	Mus musculus GN	Nufip2
39	KLH11_MOUSE	347	81404	Kelch-like protein 11 OS	Mus musculus GN	Klhl11
39	NEK9_MOUSE	350	108843	Serine/threonine-protein kinase Nek9 OS	Mus musculus GN	Nek9
39	PAF1_MOUSE	357	60652	RNA polymerase II-associated factor 1 homolog OS	Mus musculus GN	Paf1
39	CPT1A_MOUSE	362	88936	Carnitine O-palmitoyltransferase 1, liver isoform OS	Mus musculus GN	Cpt1a
39	CRTC2_MOUSE	365	73456	CREB-regulated transcription coactivator 2 OS	Mus musculus GN	Crtc2
39	FAKD1_MOUSE	369	96363	FAST kinase domain-containing protein 1, mitochondrial OS	Mus musculus GN	Fastkd1
39	DYR1A_MOUSE	375	85953	Dual specificity tyrosine-phosphorylation-regulated kinase 1A OS	Mus musculus GN	Dyrk1a
39	MFN1_MOUSE	381	84528	Mitofusin-1 OS	Mus musculus GN	Mfn1
39	DDX3X_MOUSE	388	73455	ATP-dependent RNA helicase DDX3X OS	Mus musculus GN	Ddx3x
39	TNAP3_MOUSE	402	89935	Tumor necrosis factor alpha-induced protein 3 OS	Mus musculus GN	Tnfaip3
39	ERCC2_MOUSE	403	87585	TFIIH basal transcription factor complex helicase XPD subunit OS	Mus musculus GN	Ercc2
39	CCNT1_MOUSE	406	80890	Cyclin-T1 OS	Mus musculus GN	Ccnt1
39	TBK1_MOUSE	406	83999	Serine/threonine-protein kinase TBK1 OS	Mus musculus GN	Tbk1
39	NUP88_MOUSE	406	86138	Nuclear pore complex protein Nup88 OS	Mus musculus GN	Nup88
39	IKZF1_MOUSE	408	58611	DNA-binding protein Ikaros OS	Mus musculus GN	Ikzf1
39	INT9_MOUSE	414	75056	Integrator complex subunit 9 OS	Mus musculus GN	Ints9
39	TBA1B_MOUSE	417	50804	Tubulin alpha-1B chain OS	Mus musculus GN	Tuba1b
39	SENP1_MOUSE	420	73149	Sentrin-specific protease 1 OS	Mus musculus GN	Senp1
39	COG4_MOUSE	443	89574	Conserved oligomeric Golgi complex subunit 4 OS	Mus musculus GN	Cog4
39	TAB2_MOUSE	447	76908	TGF-beta-activated kinase 1 and MAP3K7-binding protein 2 OS	Mus musculus GN	Tab2
39	ZY11B_MOUSE	464	85021	Protein zyg-11 homolog B OS	Mus musculus GN	Zyg11b
39	PAPD5_MOUSE	477	70060	Non-canonical poly(A) RNA polymerase PAPD5 OS	Mus musculus GN	Papd5
39	LRCH4_MOUSE	487	73859	Leucine-rich repeat and calponin homology domain-containing protein 4 OS	Mus musculus GN	Lrch4
39	DJC16_MOUSE	489	89479	DnaJ homolog subfamily C member 16 OS	Mus musculus GN	Dnajc16
39	ACAP1_MOUSE	514	82736	Arf-GAP with coiled-coil, ANK repeat and PH domain-containing protein 1 OS	Mus musculus GN	Acap1
39	MIC60_MOUSE	525	84247	MICOS complex subunit Mic60 OS	Mus musculus GN	Immt
39	MIRO1_MOUSE	558	73222	Mitochondrial Rho GTPase 1 OS	Mus musculus GN	Rhot1
39	HJURP_MOUSE	564	75178	Holliday junction recognition protein OS	Mus musculus GN	Hjurp
39	LAP2A_MOUSE	578	75807	Lamina-associated polypeptide 2, isoforms alpha/zeta OS	Mus musculus GN	Tmpo
39	PFKAL_MOUSE	613	86104	ATP-dependent 6-phosphofructokinase, liver type OS	Mus musculus GN	Pfkl
39	THMS1_MOUSE	680	73362	Protein THEMIS OS	Mus musculus GN	Themis
39	ECD_MOUSE	691	72064	Protein ecdysoneless homolog OS	Mus musculus GN	Ecd
39	MCM7_MOUSE	739	81787	DNA replication licensing factor MCM7 OS	Mus musculus GN	Mcm7
39	ZER1_MOUSE	753	90501	Protein zer-1 homolog OS	Mus musculus GN	Zer1
39	RMP_MOUSE	756	59276	Unconventional prefoldin RPB5 interactor OS	Mus musculus GN	Uri1
39	ASUN_MOUSE	764	83754	Protein asunder homolog OS	Mus musculus GN	Asun
39	AP5Z1_MOUSE	766	90604	AP-5 complex subunit zeta-1 OS	Mus musculus GN	Ap5z1
39	APC5_MOUSE	804	83729	Anaphase-promoting complex subunit 5 OS	Mus musculus GN	Anapc5
39	ECHA_MOUSE	839	83302	Trifunctional enzyme subunit alpha, mitochondrial OS	Mus musculus GN	Hadha
39	NDUS1_MOUSE	863	80752	NADH-ubiquinone oxidoreductase 75 kDa subunit, mitochondrial OS	Mus musculus GN	Ndufs1
39	TRAD1_MOUSE	901	65553	TRAF-type zinc finger domain-containing protein 1 OS	Mus musculus GN	Trafd1
39	DDB1_MOUSE	916	128027	DNA damage-binding protein 1 OS	Mus musculus GN	Ddb1
39	MARH7_MOUSE	992	77293	E3 ubiquitin-protein ligase MARCH7 OS	Mus musculus GN	March7
39	MD1L1_MOUSE	1004	83889	Mitotic spindle assembly checkpoint protein MAD1 OS	Mus musculus GN	Mad1l1
39	FRM4A_MOUSE	1082	114380	FERM domain-containing protein 4A OS	Mus musculus GN	Frmd4a
39	CUL4A_MOUSE	1093	88211	Cullin-4A OS	Mus musculus GN	Cul4a
39	NCDN_MOUSE	1095	80270	Neurochondrin OS	Mus musculus GN	Ncdn
39	P5CS_MOUSE	1166	87782	Delta-1-pyrroline-5-carboxylate synthase OS	Mus musculus GN	Aldh18a1
39	ABCF2_MOUSE	1350	72306	ATP-binding cassette sub-family F member 2 OS	Mus musculus GN	Abcf2
39	TRI32_MOUSE	1408	73608	E3 ubiquitin-protein ligase TRIM32 OS	Mus musculus GN	Trim32
39	HS90B_MOUSE	1650	83571	Heat shock protein HSP 90-beta OS	Mus musculus GN	Hsp90ab1
39	HTF4_MOUSE	1821	75993	Transcription factor 12 OS	Mus musculus GN	Tcf12
39	RPAP3_MOUSE	1893	74278	RNA polymerase II-associated protein 3 OS	Mus musculus GN	Rpap3
39	SUN2_MOUSE	2432	81726	SUN domain-containing protein 2 OS	Mus musculus GN	Sun2
39	HSP7C_MOUSE	3003	71055	Heat shock cognate 71 kDa protein OS	Mus musculus GN	Hspa8
39	AMRA1_MOUSE	4878	143646	Activating molecule in BECN1-regulated autophagy protein 1 OS	Mus musculus GN	Ambra1

## Sheet: 40
Family	Accession	Score	Mass	Description
40	LTV1_MOUSE	100	54275	Protein LTV1 homolog OS	Mus musculus GN	Ltv1
40	MTMRE_MOUSE	116	73195	Myotubularin-related protein 14 OS	Mus musculus GN	Mtmr14
40	HAUS3_MOUSE	119	66837	HAUS augmin-like complex subunit 3 OS	Mus musculus GN	Haus3
40	SUN2_MOUSE	140	81726	SUN domain-containing protein 2 OS	Mus musculus GN	Sun2
40	EIF3D_MOUSE	142	64576	Eukaryotic translation initiation factor 3 subunit D OS	Mus musculus GN	Eif3d
40	DDB1_MOUSE	147	128027	DNA damage-binding protein 1 OS	Mus musculus GN	Ddb1
40	GLCI1_MOUSE	147	58128	Glucocorticoid-induced transcript 1 protein OS	Mus musculus GN	Glcci1
40	LRWD1_MOUSE	170	72746	Leucine-rich repeat and WD repeat-containing protein 1 OS	Mus musculus GN	LRWD1
40	TBA1B_MOUSE	179	50804	Tubulin alpha-1B chain OS	Mus musculus GN	Tuba1b
40	INT9_MOUSE	203	75056	Integrator complex subunit 9 OS	Mus musculus GN	Ints9
40	DDX5_MOUSE	218	69760	Probable ATP-dependent RNA helicase DDX5 OS	Mus musculus GN	Ddx5
40	HAUS5_MOUSE	218	69985	HAUS augmin-like complex subunit 5 OS	Mus musculus GN	Haus5
40	YTHD2_MOUSE	226	62413	YTH domain-containing family protein 2 OS	Mus musculus GN	Ythdf2
40	ITK_MOUSE	232	73272	Tyrosine-protein kinase ITK/TSK OS	Mus musculus GN	Itk
40	TRI32_MOUSE	236	73608	E3 ubiquitin-protein ligase TRIM32 OS	Mus musculus GN	Trim32
40	TCPG_MOUSE	251	61162	T-complex protein 1 subunit gamma OS	Mus musculus GN	Cct3
40	IKZF1_MOUSE	262	58611	DNA-binding protein Ikaros OS	Mus musculus GN	Ikzf1
40	NCDN_MOUSE	287	80270	Neurochondrin OS	Mus musculus GN	Ncdn
40	APC5_MOUSE	385	83729	Anaphase-promoting complex subunit 5 OS	Mus musculus GN	Anapc5
40	RAF1_MOUSE	422	73669	RAF proto-oncogene serine/threonine-protein kinase OS	Mus musculus GN	Raf1
40	LMNB1_MOUSE	478	66973	Lamin-B1 OS	Mus musculus GN	Lmnb1
40	ZY11B_MOUSE	548	85021	Protein zyg-11 homolog B OS	Mus musculus GN	Zyg11b
40	PABP1_MOUSE	617	70854	Polyadenylate-binding protein 1 OS	Mus musculus GN	Pabpc1
40	HNRPM_MOUSE	1355	77940	Heterogeneous nuclear ribonucleoprotein M OS	Mus musculus GN	Hnrnpm
40	AMRA1_MOUSE	1923	143646	Activating molecule in BECN1-regulated autophagy protein 1 OS	Mus musculus GN	Ambra1
40	HSP7C_MOUSE	12425	71055	Heat shock cognate 71 kDa protein OS	Mus musculus GN	Hspa8

## Sheet: 41
Family	Accession	Score	Mass	Description
41	GLYR1_MOUSE	102	60248	Putative oxidoreductase GLYR1 OS	Mus musculus GN	Glyr1
41	TDRD5_MOUSE	103	117026	Tudor domain-containing protein 5 OS	Mus musculus GN	Tdrd5
41	TRI65_MOUSE	103	59733	Tripartite motif-containing protein 65 OS	Mus musculus GN	Trim65
41	PDE11_MOUSE	105	105523	Dual 3',5'-cyclic-AMP and -GMP phosphodiesterase 11A OS	Mus musculus GN	Pde11a
41	MYEF2_MOUSE	112	63482	Myelin expression factor 2 OS	Mus musculus GN	Myef2
41	EHD4_MOUSE	114	61670	EH domain-containing protein 4 OS	Mus musculus GN	Ehd4
41	ENASE_MOUSE	114	84033	Cytosolic endo-beta-N-acetylglucosaminidase OS	Mus musculus GN	Engase
41	FEM1B_MOUSE	122	71148	Protein fem-1 homolog B OS	Mus musculus GN	Fem1b
41	3BP1_MOUSE	124	65529	SH3 domain-binding protein 1 OS	Mus musculus GN	Sh3bp1
41	PUR9_MOUSE	124	64690	Bifunctional purine biosynthesis protein PURH OS	Mus musculus GN	Atic
41	ANGE2_MOUSE	126	63400	Protein angel homolog 2 OS	Mus musculus GN	Angel2
41	ZN639_MOUSE	128	57182	Zinc finger protein 639 OS	Mus musculus GN	Znf639
41	RS27A_MOUSE	132	18282	Ubiquitin-40S ribosomal protein S27a OS	Mus musculus GN	Rps27a
41	INO1_MOUSE	134	61520	Inositol-3-phosphate synthase 1 OS	Mus musculus GN	Isyna1
41	NACC1_MOUSE	141	57299	Nucleus accumbens-associated protein 1 OS	Mus musculus GN	Nacc1
41	CDKAL_MOUSE	142	65932	Threonylcarbamoyladenosine tRNA methylthiotransferase OS	Mus musculus GN	Cdkal1
41	TM209_MOUSE	144	63341	Transmembrane protein 209 OS	Mus musculus GN	Tmem209
41	TESK2_MOUSE	145	64057	Dual specificity testis-specific protein kinase 2 OS	Mus musculus GN	Tesk2
41	DCA11_MOUSE	146	62638	DDB1- and CUL4-associated factor 11 OS	Mus musculus GN	Dcaf11
41	NPRL3_MOUSE	147	64148	Nitrogen permease regulator 3-like protein OS	Mus musculus GN	Nprl3
41	TRIM8_MOUSE	148	63102	Probable E3 ubiquitin-protein ligase TRIM8 OS	Mus musculus GN	Trim8
41	PP2BB_MOUSE	153	59820	Serine/threonine-protein phosphatase 2B catalytic subunit beta isoform OS	Mus musculus GN	Ppp3cb
41	SQSTM_MOUSE	153	48873	Sequestosome-1 OS	Mus musculus GN	Sqstm1
41	APBP2_MOUSE	155	67668	Amyloid protein-binding protein 2 OS	Mus musculus GN	Appbp2
41	MKS1_MOUSE	158	64717	Meckel syndrome type 1 protein homolog OS	Mus musculus GN	Mks1
41	TISD_MOUSE	159	50894	mRNA decay activator protein ZFP36L2 OS	Mus musculus GN	Zfp36l2
41	FIZ1_MOUSE	162	54305	Flt3-interacting zinc finger protein 1 OS	Mus musculus GN	Fiz1
41	HINFP_MOUSE	163	59920	Histone H4 transcription factor OS	Mus musculus GN	Hinfp
41	DET1_MOUSE	163	64538	DET1 homolog OS	Mus musculus GN	Det1
41	LRC40_MOUSE	174	68546	Leucine-rich repeat-containing protein 40 OS	Mus musculus GN	Lrrc40
41	VP33A_MOUSE	176	67911	Vacuolar protein sorting-associated protein 33A OS	Mus musculus GN	Vps33a
41	ASNS_MOUSE	177	64869	Asparagine synthetase [glutamine-hydrolyzing] OS	Mus musculus GN	Asns
41	TAB1_MOUSE	180	54867	TGF-beta-activated kinase 1 and MAP3K7-binding protein 1 OS	Mus musculus GN	Tab1
41	VP33B_MOUSE	185	71166	Vacuolar protein sorting-associated protein 33B OS	Mus musculus GN	Vps33b
41	DJC11_MOUSE	191	63536	DnaJ homolog subfamily C member 11 OS	Mus musculus GN	Dnajc11
41	THMS1_MOUSE	198	73362	Protein THEMIS OS	Mus musculus GN	Themis
41	BECN1_MOUSE	199	52070	Beclin-1 OS	Mus musculus GN	Becn1
41	CPEB1_MOUSE	199	62733	Cytoplasmic polyadenylation element-binding protein 1 OS	Mus musculus GN	Cpeb1
41	MED1_MOUSE	203	168006	Mediator of RNA polymerase II transcription subunit 1 OS	Mus musculus GN	Med1
41	TRI35_MOUSE	204	58620	Tripartite motif-containing protein 35 OS	Mus musculus GN	Trim35
41	AAAS_MOUSE	214	60305	Aladin OS	Mus musculus GN	Aaas
41	HS90B_MOUSE	215	83571	Heat shock protein HSP 90-beta OS	Mus musculus GN	Hsp90ab1
41	KLH26_MOUSE	215	67958	Kelch-like protein 26 OS	Mus musculus GN	Klhl26
41	HNRPM_MOUSE	227	77940	Heterogeneous nuclear ribonucleoprotein M OS	Mus musculus GN	Hnrnpm
41	HAUS3_MOUSE	230	66837	HAUS augmin-like complex subunit 3 OS	Mus musculus GN	Haus3
41	NUP85_MOUSE	241	75868	Nuclear pore complex protein Nup85 OS	Mus musculus GN	Nup85
41	COPD_MOUSE	242	57649	Coatomer subunit delta OS	Mus musculus GN	Arcn1
41	UTP18_MOUSE	244	61636	U3 small nucleolar RNA-associated protein 18 homolog OS	Mus musculus GN	Utp18
41	ACAD9_MOUSE	245	69192	Acyl-CoA dehydrogenase family member 9, mitochondrial OS	Mus musculus GN	Acad9
41	TDT_MOUSE	246	60749	DNA nucleotidylexotransferase OS	Mus musculus GN	Dntt
41	CDK17_MOUSE	252	59754	Cyclin-dependent kinase 17 OS	Mus musculus GN	Cdk17
41	NIPA_MOUSE	255	56187	Nuclear-interacting partner of ALK OS	Mus musculus GN	Zc3hc1
41	NEK9_MOUSE	257	108843	Serine/threonine-protein kinase Nek9 OS	Mus musculus GN	Nek9
41	YTHD2_MOUSE	259	62413	YTH domain-containing family protein 2 OS	Mus musculus GN	Ythdf2
41	ATAD3_MOUSE	268	66872	ATPase family AAA domain-containing protein 3 OS	Mus musculus GN	Atad3
41	AIFM1_MOUSE	270	66952	Apoptosis-inducing factor 1, mitochondrial OS	Mus musculus GN	Aifm1
41	F117A_MOUSE	270	48765	Protein FAM117A OS	Mus musculus GN	Fam117a
41	TBL1X_MOUSE	284	57451	F-box-like/WD repeat-containing protein TBL1X OS	Mus musculus GN	Tbl1x
41	SYNC_MOUSE	308	65150	Asparagine--tRNA ligase, cytoplasmic OS	Mus musculus GN	Nars
41	CDC45_MOUSE	312	65970	Cell division control protein 45 homolog OS	Mus musculus GN	Cdc45
41	ZUFSP_MOUSE	313	66863	Zinc finger with UFM1-specific peptidase domain protein OS	Mus musculus GN	Zufsp
41	CDC23_MOUSE	315	69316	Cell division cycle protein 23 homolog OS	Mus musculus GN	Cdc23
41	BAG4_MOUSE	317	49292	BAG family molecular chaperone regulator 4 OS	Mus musculus GN	Bag4
41	STK3_MOUSE	328	57104	Serine/threonine-protein kinase 3 OS	Mus musculus GN	Stk3
41	SMG9_MOUSE	339	57812	Protein SMG9 OS	Mus musculus GN	Smg9
41	KPYM_MOUSE	365	58378	Pyruvate kinase PKM OS	Mus musculus GN	Pkm
41	WDR76_MOUSE	366	69478	WD repeat-containing protein 76 OS	Mus musculus GN	Wdr76
41	SMRD2_MOUSE	367	59276	SWI/SNF-related matrix-associated actin-dependent regulator of chromatin subfamily D member 2 OS	Mus musculus GN	Smarcd2
41	STIP1_MOUSE	372	63170	Stress-induced-phosphoprotein 1 OS	Mus musculus GN	Stip1
41	TF3C5_MOUSE	376	60920	General transcription factor 3C polypeptide 5 OS	Mus musculus GN	Gtf3c5
41	ELP3_MOUSE	382	62915	Elongator complex protein 3 OS	Mus musculus GN	Elp3
41	TYY1_MOUSE	385	45145	Transcriptional repressor protein YY1 OS	Mus musculus GN	Yy1
41	INT11_MOUSE	390	68541	Integrator complex subunit 11 OS	Mus musculus GN	Ints11
41	KLHL6_MOUSE	399	71343	Kelch-like protein 6 OS	Mus musculus GN	Klhl6
41	TCPH_MOUSE	408	60127	T-complex protein 1 subunit eta OS	Mus musculus GN	Cct7
41	BHLH9_MOUSE	412	60185	Protein BHLHb9 OS	Mus musculus GN	Bhlhb9
41	CDC73_MOUSE	417	60653	Parafibromin OS	Mus musculus GN	Cdc73
41	EIF3D_MOUSE	439	64576	Eukaryotic translation initiation factor 3 subunit D OS	Mus musculus GN	Eif3d
41	DCA10_MOUSE	453	62489	DDB1- and CUL4-associated factor 10 OS	Mus musculus GN	Dcaf10
41	DDB1_MOUSE	475	128027	DNA damage-binding protein 1 OS	Mus musculus GN	Ddb1
41	TBB5_MOUSE	538	50095	Tubulin beta-5 chain OS	Mus musculus GN	Tubb5
41	KLHL9_MOUSE	546	70210	Kelch-like protein 9 OS	Mus musculus GN	Klhl9
41	EIF3L_MOUSE	547	66798	Eukaryotic translation initiation factor 3 subunit L OS	Mus musculus GN	Eif3l
41	RPKL1_MOUSE	548	60840	Ribosomal protein S6 kinase-like 1 OS	Mus musculus GN	Rps6kl1
41	CTU2_MOUSE	554	57209	Cytoplasmic tRNA 2-thiolation protein 2 OS	Mus musculus GN	Ctu2
41	P4HA1_MOUSE	559	61157	Prolyl 4-hydroxylase subunit alpha-1 OS	Mus musculus GN	P4ha1
41	HDAC1_MOUSE	561	55610	Histone deacetylase 1 OS	Mus musculus GN	Hdac1
41	PRP31_MOUSE	609	55623	U4/U6 small nuclear ribonucleoprotein Prp31 OS	Mus musculus GN	Prpf31
41	ARFG2_MOUSE	663	56905	ADP-ribosylation factor GTPase-activating protein 2 OS	Mus musculus GN	Arfgap2
41	APC7_MOUSE	697	63608	Anaphase-promoting complex subunit 7 OS	Mus musculus GN	Anapc7
41	ABCE1_MOUSE	704	68240	ATP-binding cassette sub-family E member 1 OS	Mus musculus GN	Abce1
41	CDC7_MOUSE	760	63642	Cell division cycle 7-related protein kinase OS	Mus musculus GN	Cdc7
41	TBA1B_MOUSE	788	50804	Tubulin alpha-1B chain OS	Mus musculus GN	Tuba1b
41	PSMD3_MOUSE	850	60794	26S proteasome non-ATPase regulatory subunit 3 OS	Mus musculus GN	Psmd3
41	DDX5_MOUSE	904	69760	Probable ATP-dependent RNA helicase DDX5 OS	Mus musculus GN	Ddx5
41	HNRPK_MOUSE	946	51230	Heterogeneous nuclear ribonucleoprotein K OS	Mus musculus GN	Hnrnpk
41	DNJC7_MOUSE	1139	57238	DnaJ homolog subfamily C member 7 OS	Mus musculus GN	Dnajc7
41	IKZF1_MOUSE	1152	58611	DNA-binding protein Ikaros OS	Mus musculus GN	Ikzf1
41	TCPZ_MOUSE	1855	58424	T-complex protein 1 subunit zeta OS	Mus musculus GN	Cct6a
41	CH60_MOUSE	1908	61088	60 kDa heat shock protein, mitochondrial OS	Mus musculus GN	Hspd1
41	TCPA_MOUSE	2179	60867	T-complex protein 1 subunit alpha OS	Mus musculus GN	Tcp1
41	TCPE_MOUSE	2318	60042	T-complex protein 1 subunit epsilon OS	Mus musculus GN	Cct5
41	HSP7C_MOUSE	2671	71055	Heat shock cognate 71 kDa protein OS	Mus musculus GN	Hspa8
41	AMRA1_MOUSE	2983	143646	Activating molecule in BECN1-regulated autophagy protein 1 OS	Mus musculus GN	Ambra1
41	TCPQ_MOUSE	3469	60088	T-complex protein 1 subunit theta OS	Mus musculus GN	Cct8
41	TCPG_MOUSE	4244	61162	T-complex protein 1 subunit gamma OS	Mus musculus GN	Cct3

[truncated: 7 more sheets: 42, 43, 44, 45, Table S2 A, Table S2 B, Legend]
