# Supplementary material for: Molecular and genetic evidence for the role of AMBRA1 in suppressing S-phase entry and tumorigenesis
Source: iScience. 2025 Jul 5;28(8):113054. doi: 10.1016/j.isci.2025.113054 (PMC12304916; doi:10.1016/j.isci.2025.113054)
Supplement: Table S3. Transcriptome analysis of colon and liver of Ambra1 cKO mouse related to Figure S10 — Differentially expressed genes (DEGs) were extracted using edgeR, with FDR<0.05, |Log2FC|>1, and TPM>1 (in WT or Ambra1 KO), based on five biologically independent replicates for colon (A) and liver (b). Transcriptome analysis revealed a relatively small number of differentially expressed genes, particularly in the colon. Ambra1 functions primarily at the post-transcriptional level. (C) TPM of cyclin D1, cyclinD2, and cyclin D3 of colon and liver in control mice (WT) and Ambra1 cKO mice (KO). [file mmc4.xlsx]

## Sheet: Table S3 A
Table S3 Transcriptome analysis of colon and liver of Ambra1 cKO mouse.
colon
feature_id	feature_name	description	logFC.col	logCPM.col	PValue.col	FDR.col	TPM.WT col01	TPM.WT col02	TPM.WT col03	TPM.WT col04	TPM.WT col05	TPM.KO col06	TPM.KO col07	TPM.KO col08	TPM.KO col09	TPM.KO col10	AVE WT	AVE KO
ENSMUSG00000000184.12	Ccnd2	cyclin D2 [Source:MGI Symbol;Acc:MGI:88314]	-1.43842	6.27904	1.17164e-18	2.01921e-14	89.9169	72.9051	103.856	87.23	113.199	34.5321	43.0952	33.758	24.5235	29.8639	93.4213	33.1545
ENSMUSG00000046814.3	Gchfr	GTP cyclohydrolase I feedback regulator [Source:MGI Symbol;Acc:MGI:2443977]	1.02216	5.99188	3.33754e-07	0.00143798	7.35422	7.97172	5.9982	8.12664	6.54108	16.9645	12.0304	10.7499	13.3829	17.0995	7.19837	14.0454
ENSMUSG00000019768.16	Esr1	estrogen receptor 1 (alpha) [Source:MGI Symbol;Acc:MGI:1352467]	2.02273	3.75448	7.14736e-07	0.00246355	1.034	1.00346	0.637689	1.28189	1.16843	10.3081	11.9642	11.0102	12.9829	14.8231	1.02509	12.2177
ENSMUSG00000048217.11	Nags	N-acetylglutamate synthase [Source:MGI Symbol;Acc:MGI:2387600]	2.27132	5.68306	2.04516e-06	0.00503519	0.979995	0.812367	0.324824	0.585854	0.626345	5.20409	3.04115	1.1478	3.17309	2.56134	0.665877	3.02549
ENSMUSG00000004540.7	Psg17	pregnancy specific glycoprotein 17 [Source:MGI Symbol;Acc:MGI:1347250]	-1.1839	-1.00226	1.48655e-05	0.0210381	1.43943	1.68795	0.708578	0.998416	1.64376	0.554731	0.49125	0.518847	0.477107	0.685895	1.29563	0.545566
ENSMUSG00000113581.1	Dio3os	deiodinase, iodothyronine type III, opposite strand [Source:MGI Symbol;Acc:MGI:2664395]	3.26496	0.778396	1.62742e-05	0.0210381	0.438087	0.298044	0.426833	0.241711	0.104224	4.15761	2.5414	1.38592	0.719675	5.97454	0.30178	2.95583
ENSMUSG00000028195.4	Ccn1	cellular communication network factor 1 [Source:MGI Symbol;Acc:MGI:88613]	1.76004	3.81828	2.02085e-05	0.0217671	4.76793	3.74286	9.64424	6.11282	2.80203	23.4298	17.3504	5.02868	27.6563	14.7167	5.41398	17.6364
ENSMUSG00000052135.8	Foxo6	forkhead box O6 [Source:MGI Symbol;Acc:MGI:2676586]	1.00785	0.234309	2.98925e-05	0.0282323	1.15595	0.834169	1.46322	1.33024	1.68672	2.46606	1.93821	2.95453	2.12204	2.9744	1.29406	2.49105
ENSMUSG00000047854.5	Stx19	syntaxin 19 [Source:MGI Symbol;Acc:MGI:1915409]	-1.05214	-0.572026	3.84646e-05	0.0315666	1.0915	1.31597	1.49678	1.10148	1.63675	0.517841	1.02084	0.4227	0.589271	0.526861	1.3285	0.615503

## Sheet: Table S3 B
liver
feature_id	feature_name	description	logFC.liv	logCPM.liv	PValue.liv	FDR.liv	TPM.WT liv01	TPM.WT liv02	TPM.WT liv03	TPM.WT liv04	TPM.WT liv05	TPM.KO liv06	TPM.KO liv07	TPM.KO liv08	TPM.KO liv09	TPM.KO liv10	AVE WT	AVE KO
ENSMUSG00000027870.8	Hao2	hydroxyacid oxidase 2 [Source:MGI Symbol;Acc:MGI:96012]	3.02774	7.44713	0.000194602	0.0222104	0.643996	0.272808	0.14081	0.169183	1.17726	7.55135	0.57769	7.28604	3.01091	0.620413	0.480812	3.80928
ENSMUSG00000075551.4	Cyp3a41a	cytochrome P450, family 3, subfamily a, polypeptide 41A [Source:MGI Symbol;Acc:MGI:1858451]	3.02451	1.18562	0.000238768	0.0249415	1.34117	0.394693	0.480199	0.315525	0.530254	11.5144	0.449691	4.83142	6.39636	0.6171	0.612368	4.76179
ENSMUSG00000020914.17	Top2a	topoisomerase (DNA) II alpha [Source:MGI Symbol;Acc:MGI:98790]	2.51245	5.40735	3.01854e-08	6.5027e-05	0.181656	0.442952	0.256586	0.373543	0.385624	2.88285	1.33526	1.9282	1.85148	1.66576	0.328072	1.93271
ENSMUSG00000038943.16	Prc1	protein regulator of cytokinesis 1 [Source:MGI Symbol;Acc:MGI:1858961]	2.34445	3.54628	3.81702e-07	0.000386957	0.168668	0.184602	0.303112	0.304097	0.452418	1.72912	1.11735	1.15806	0.632224	0.677997	0.282579	1.06295
ENSMUSG00000031004.8	Mki67	antigen identified by monoclonal antibody Ki 67 [Source:MGI Symbol;Acc:MGI:106035]	2.33574	6.39484	1.32101e-07	0.000206966	0.213126	0.247492	0.172062	0.146436	0.312139	1.60034	0.818441	1.21856	0.730534	0.919841	0.218251	1.05754
ENSMUSG00000023015.14	Racgap1	Rac GTPase-activating protein 1 [Source:MGI Symbol;Acc:MGI:1349423]	2.23783	3.85004	9.00831e-08	0.000155249	0.112474	0.38453	0.19674	0.246067	0.388802	1.62011	1.02939	0.975509	0.760228	1.29563	0.265723	1.13617
ENSMUSG00000027715.9	Ccna2	cyclin A2 [Source:MGI Symbol;Acc:MGI:108069]	2.15387	4.66485	1.05636e-06	0.000758557	0.139075	0.310406	0.347531	0.16076	0.230254	1.42014	0.842807	1.20877	0.66306	1.18333	0.237605	1.06362
ENSMUSG00000026628.13	Atf3	activating transcription factor 3 [Source:MGI Symbol;Acc:MGI:109384]	1.95659	3.80289	0.000267348	0.0264803	3.32547	2.13953	3.8989	3.38941	2.32978	28.3153	3.47594	8.072	2.66495	11.5846	3.01662	10.8225
ENSMUSG00000081431.1	Gm15483	predicted gene 15483 [Source:MGI Symbol;Acc:MGI:3705631]	1.94735	-0.912117	0.000104834	0.0148091	0.180859	0	0.361554	0.285079	0.499052	1.03344	0.112861	1.28973	1.25271	1.33813	0.265309	1.00537
ENSMUSG00000056071.12	S100a9	S100 calcium binding protein A9 (calgranulin B) [Source:MGI Symbol;Acc:MGI:1338947]	1.92065	0.543054	0.000519877	0.0398203	4.02694	2.08428	2.40964	3.63237	2.7557	15.5703	13.8469	14.2927	4.81361	6.44473	2.98178	10.9936
ENSMUSG00000047822.8	Angptl8	angiopoietin-like 8 [Source:MGI Symbol;Acc:MGI:3643534]	1.917	4.64899	4.12915e-05	0.00827463	27.0297	38.8909	30.0671	26.4	25.6244	158.4	35.579	41.7355	172.934	107.224	29.6024	103.174
ENSMUSG00000044748.8	Defb1	defensin beta 1 [Source:MGI Symbol;Acc:MGI:1096878]	1.90196	0.938928	6.28145e-08	0.000120283	2.03342	3.90449	1.98523	2.08709	2.24436	7.74609	9.73814	15.9273	4.7603	5.773	2.45092	8.78896
ENSMUSG00000056054.9	S100a8	S100 calcium binding protein A8 (calgranulin A) [Source:MGI Symbol;Acc:MGI:88244]	1.78591	-0.387678	5.98417e-05	0.0100452	2.37164	1.66794	1.27213	1.2461	2.61541	7.35319	7.72773	7.06554	3.13246	5.43307	1.83464	6.1424
ENSMUSG00000028037.13	Ifi44	interferon-induced protein 44 [Source:MGI Symbol;Acc:MGI:2443016]	1.77468	1.75185	9.21149e-05	0.0137067	1.07571	2.0702	0.738624	1.31259	1.1709	2.46924	4.64909	4.76086	5.87747	2.12875	1.27361	3.97708
ENSMUSG00000032254.10	Kif23	kinesin family member 23 [Source:MGI Symbol;Acc:MGI:1919069]	1.75625	3.38157	4.2395e-06	0.00169915	0.276301	0.695501	0.695532	0.519508	0.158972	2.88506	0.863217	1.75506	1.97305	1.02252	0.469163	1.69978
ENSMUSG00000001403.13	Ube2c	ubiquitin-conjugating enzyme E2C [Source:MGI Symbol;Acc:MGI:1915862]	1.7186	3.78084	5.68785e-06	0.00202339	0.55436	0.420407	0.554108	0.492919	0.470667	1.90872	1.22408	1.77777	1.22084	1.78787	0.498492	1.58386
ENSMUSG00000058905.5	Gm10051	predicted pseudogene 10051 [Source:MGI Symbol;Acc:MGI:3641791]	1.6994	-0.864466	0.000242478	0.0249415	0.298811	0.368237	0.696908	0.209334	0.439744	0.758857	0.745864	1.42057	2.29966	0.98259	0.402607	1.24151
ENSMUSG00000028712.12	Cyp4a31	cytochrome P450, family 4, subfamily a, polypeptide 31 [Source:MGI Symbol;Acc:MGI:3028580]	1.58813	3.84476	1.30549e-08	3.74981e-05	8.1855	10.3079	11.5956	9.58881	4.72209	27.6037	25.7485	38.0874	13.6253	24.1927	8.87997	25.8515
ENSMUSG00000081620.1	Gm14633	predicted gene 14633 [Source:MGI Symbol;Acc:MGI:3705509]	1.35755	-0.546507	0.000735136	0.049844	0.965095	0	0.350784	0.737567	0.581023	1.75466	1.20449	0.385018	1.86361	1.29827	0.526894	1.30121
ENSMUSG00000049804.9	Armcx4	armadillo repeat containing, X-linked 4 [Source:MGI Symbol;Acc:MGI:2147887]	1.29906	1.98835	3.20794e-07	0.000345536	0.35068	0.641882	0.407223	0.363087	0.478131	1.28676	1.44173	1.2334	0.609623	0.73132	0.448201	1.06057
ENSMUSG00000038393.14	Txnip	thioredoxin interacting protein [Source:MGI Symbol;Acc:MGI:1889549]	1.22463	8.86136	1.06361e-05	0.00321583	77.736	80.3032	57.608	47.3785	48.9565	166.428	115.698	144.909	96.7681	156.073	62.3964	135.975
ENSMUSG00000024190.7	Dusp1	dual specificity phosphatase 1 [Source:MGI Symbol;Acc:MGI:105120]	1.22138	5.92773	3.10369e-05	0.00644447	34.908	34.9789	43.3297	51.3576	20.1868	127.376	46.3564	46.327	99.6742	87.2536	36.9522	81.3975
ENSMUSG00000083773.4	Gm13394	predicted gene 13394 [Source:MGI Symbol;Acc:MGI:3651848]	1.21228	2.63502	0.000426533	0.0346739	6.26785	3.50635	2.67911	7.92976	5.46162	11.0351	11.631	4.7954	12.7957	15.4581	5.16894	11.1431
ENSMUSG00000069793.12	Slfn9	schlafen 9 [Source:MGI Symbol;Acc:MGI:2445121]	1.19876	3.9507	0.000254895	0.0258403	0.873759	0.704686	0.835917	0.849763	0.859936	1.46241	2.86448	1.96255	1.72849	1.13194	0.824812	1.82997
ENSMUSG00000104713.4	Gbp6	guanylate binding protein 6 [Source:MGI Symbol;Acc:MGI:2140937]	1.18025	4.09058	0.000328667	0.030784	5.15371	7.80231	5.77095	6.45587	10.4214	7.13603	18.0141	17.0499	21.886	10.6334	7.12084	14.9439
ENSMUSG00000061292.10	Cyp3a59	cytochrome P450, family 3, subfamily a, polypeptide 59 [Source:MGI Symbol;Acc:MGI:3769707]	1.15366	2.27467	1.99742e-10	1.72118e-06	3.64699	4.17779	3.72818	2.96752	4.49747	6.65608	8.73306	9.22994	8.34611	7.23129	3.80359	8.0393
ENSMUSG00000059033.7	Rpl18a-ps1	ribosomal protein L18A, pseudogene 1 [Source:MGI Symbol;Acc:MGI:3647504]	1.14727	-0.245882	0.000430712	0.0348493	0.946138	0.485819	0.472854	0.57997	0.522143	1.42667	1.27924	0.865003	1.45631	1.36116	0.601385	1.27767
ENSMUSG00000023963.10	Cyp39a1	cytochrome P450, family 39, subfamily a, polypeptide 1 [Source:MGI Symbol;Acc:MGI:1927096]	1.14513	5.17226	2.37595e-08	5.84958e-05	23.4004	17.1166	15.1497	18.0135	16.3552	49.7158	46.1196	38.5826	36.2682	22.525	18.0071	38.6422
ENSMUSG00000040441.12	Slc26a10	solute carrier family 26, member 10 [Source:MGI Symbol;Acc:MGI:2143920]	1.14129	1.2834	0.000374448	0.0332641	2.51244	0.681254	1.87087	2.03293	0.827154	3.82789	5.408	3.56814	2.54146	2.30652	1.58493	3.5304
ENSMUSG00000027514.14	Zbp1	Z-DNA binding protein 1 [Source:MGI Symbol;Acc:MGI:1927449]	1.14098	3.25751	0.000273524	0.0267836	5.55083	4.59459	5.01703	5.42493	6.9509	6.42916	13.1859	9.60532	15.7217	8.20885	5.50766	10.6302
ENSMUSG00000028268.14	Gbp3	guanylate binding protein 3 [Source:MGI Symbol;Acc:MGI:1926263]	1.10511	3.18886	0.000412753	0.0346739	3.98257	6.2928	2.88882	4.94927	5.02014	5.69145	11.1474	9.64043	16.6089	4.14858	4.62672	9.44735
ENSMUSG00000066861.14	Oas1g	2'-5' oligoadenylate synthetase 1G [Source:MGI Symbol;Acc:MGI:97429]	1.0906	3.51914	4.80488e-05	0.00900079	0.86674	0.853633	0.607697	1.44097	0.516122	1.52959	1.85169	2.08283	1.70399	1.147	0.857033	1.66302
ENSMUSG00000005410.6	Mcm5	minichromosome maintenance complex component 5 [Source:MGI Symbol;Acc:MGI:103197]	1.08963	3.91847	0.000228039	0.0246313	0.757774	0.821927	0.825829	0.790169	1.28973	1.96494	1.83851	1.76893	1.7168	2.26775	0.897085	1.91139
ENSMUSG00000026355.11	Mcm6	minichromosome maintenance complex component 6 [Source:MGI Symbol;Acc:MGI:1298227]	1.07445	4.46049	5.4417e-05	0.00966827	2.03386	1.86288	1.68564	1.50417	2.09098	3.43249	3.66162	3.96606	3.41165	4.06637	1.83551	3.70764
ENSMUSG00000019942.13	Cdk1	cyclin-dependent kinase 1 [Source:MGI Symbol;Acc:MGI:88351]	1.06445	3.30153	0.000312928	0.0296318	1.59435	1.01981	1.34188	1.72091	1.1097	4.16116	2.17951	3.38539	1.18119	2.20828	1.35733	2.62311
ENSMUSG00000054203.7	Ifi205	interferon activated gene 205 [Source:MGI Symbol;Acc:MGI:101847]	1.05778	0.333454	0.000668818	0.0470466	0.958114	0.818654	0.728075	0.496398	0.719319	1.69083	2.05724	1.72427	0.908799	1.13396	0.744112	1.50302
ENSMUSG00000052684.4	Jun	jun proto-oncogene [Source:MGI Symbol;Acc:MGI:96646]	1.04037	7.13316	0.00023777	0.0249415	50.1063	38.977	44.4742	36.0489	27.4451	157.17	46.5586	52.5313	44.0533	90.09	39.4103	78.0806
ENSMUSG00000005233.16	Spc25	SPC25, NDC80 kinetochore complex component, homolog (S. cerevisiae) [Source:MGI Symbol;Acc:MGI:1913692]	1.03503	2.74646	0.000177284	0.0207844	3.61575	2.95382	3.29878	3.99334	2.80722	9.27856	5.90061	6.91996	4.73775	5.33458	3.33378	6.43429
ENSMUSG00000030107.10	Usp18	ubiquitin specific peptidase 18 [Source:MGI Symbol;Acc:MGI:1344364]	1.02588	3.13695	0.000722334	0.0497948	7.62155	6.84448	7.2719	9.30825	9.57753	10.962	21.6119	23.5937	13.7942	8.77371	8.12474	15.7471
ENSMUSG00000075581.5	Gm16409	predicted gene 16409 [Source:MGI Symbol;Acc:MGI:3646708]	1.0048	0.146506	0.000617122	0.0446869	0.938433	0.476194	0.827653	1.10215	0.852997	1.57714	1.24011	1.2718	1.8353	2.1102	0.839486	1.60691
ENSMUSG00000009013.5	Dynll1	dynein light chain LC8-type 1 [Source:MGI Symbol;Acc:MGI:1861457]	-1.01596	5.90588	1.28427e-06	0.000885328	41.9902	42.4885	62.9225	50.8345	47.1868	20.1024	27.5222	27.836	17.7688	22.9395	49.0845	23.2338
ENSMUSG00000032997.16	Chpf	chondroitin polymerizing factor [Source:MGI Symbol;Acc:MGI:106576]	-1.02999	3.37149	1.40472e-05	0.00384114	2.87163	4.38095	1.72273	2.48288	3.98905	1.52705	1.59837	1.73959	1.10884	1.259	3.08945	1.44657
ENSMUSG00000115232.1	Gm49378	predicted gene, 49378 [Source:MGI Symbol;Acc:MGI:6121598]	-1.07424	1.07523	0.000460343	0.0363925	1.47316	1.31891	1.4599	1.46866	0.792143	0.275795	0.89572	0.690682	0.627923	0.450266	1.30255	0.588077
ENSMUSG00000029122.11	Evc	EvC ciliary complex subunit 1 [Source:MGI Symbol;Acc:MGI:1890596]	-1.10399	1.94143	0.000226163	0.0246313	1.20925	1.94872	0.80125	1.12118	2.38816	0.537174	0.966937	0.625555	0.6166	0.609854	1.49371	0.671224
ENSMUSG00000040722.7	Scamp5	secretory carrier membrane protein 5 [Source:MGI Symbol;Acc:MGI:1928948]	-1.11942	4.83983	9.05775e-09	3.12203e-05	6.69377	9.90113	8.46052	8.22423	9.30021	3.66777	4.12589	4.73173	2.50743	3.83864	8.51597	3.77429
ENSMUSG00000030945.17	Acsm2	acyl-CoA synthetase medium-chain family member 2 [Source:MGI Symbol;Acc:MGI:2385289]	-1.14477	1.14255	7.19645e-10	3.10059e-06	2.1227	2.81292	2.61906	2.52719	2.43633	1.65394	0.831683	1.61455	1.34956	1.25907	2.50364	1.34176
ENSMUSG00000000739.14	Sult5a1	sulfotransferase family 5A, member 1 [Source:MGI Symbol;Acc:MGI:1931463]	-1.16768	2.84934	0.000226314	0.0246313	21.829	23.1682	21.79	30.0234	18.9148	10.2823	9.82949	7.40785	13.8904	7.65634	23.1451	9.81328
ENSMUSG00000032224.15	Fam81a	family with sequence similarity 81, member A [Source:MGI Symbol;Acc:MGI:1924136]	-1.26492	1.25809	7.36277e-05	0.0117491	1.804	2.16825	2.62685	1.74358	2.75318	1.04991	0.903376	0.671937	0.987283	0.768983	2.21917	0.876298
ENSMUSG00000097750.2	Gm4673	predicted gene 4673 [Source:MGI Symbol;Acc:MGI:3782854]	-1.27553	1.61675	0.000128781	0.0172047	4.96994	5.66352	4.09776	8.92853	3.27177	1.794	3.24291	2.46971	1.63838	1.46222	5.3863	2.12145
ENSMUSG00000051146.2	Camk2n2	calcium/calmodulin-dependent protein kinase II inhibitor 2 [Source:MGI Symbol;Acc:MGI:1920297]	-1.3337	1.19514	0.000364587	0.0328754	3.00246	6.17988	2.71375	4.06133	7.86174	1.79472	2.19253	2.45296	0.943947	1.65427	4.76383	1.80769
ENSMUSG00000030364.6	Clec2h	C-type lectin domain family 2, member h [Source:MGI Symbol;Acc:MGI:2136934]	-1.35151	6.75799	0.000153537	0.0189004	2.23513	3.34854	2.62711	2.54072	1.76232	1.15519	0.574942	0.564217	0.651261	1.58348	2.50276	0.905819
ENSMUSG00000041782.14	Lad1	ladinin [Source:MGI Symbol;Acc:MGI:109343]	-1.41703	7.24846	1.43563e-06	0.000916356	12.7441	15.144	9.84639	8.33921	9.80594	6.16683	4.66094	2.63004	3.17436	3.95658	11.1759	4.11775
ENSMUSG00000000184.12	Ccnd2	cyclin D2 [Source:MGI Symbol;Acc:MGI:88314]	-1.43031	6.27904	2.7146e-16	4.67834e-12	2.63832	2.92295	2.09333	2.48759	3.493	0.98311	1.15292	1.02707	1.01439	0.891665	2.72704	1.01383
ENSMUSG00000021200.14	Asb2	ankyrin repeat and SOCS box-containing 2 [Source:MGI Symbol;Acc:MGI:1929743]	-1.44705	3.29109	5.94374e-05	0.0100452	2.19624	3.74625	2.71395	2.52626	8.12288	1.32723	1.3404	1.55942	1.35324	1.27029	3.86112	1.37012
ENSMUSG00000022408.7	Fam83f	family with sequence similarity 83, member F [Source:MGI Symbol;Acc:MGI:2146227]	-1.58931	3.86126	5.73406e-05	0.00998189	2.01151	3.41268	1.34957	1.8242	3.31505	0.656045	1.15206	0.816218	0.559848	0.577637	2.3826	0.752363
ENSMUSG00000025422.10	Agap2	ArfGAP with GTPase domain, ankyrin repeat and PH domain 2 [Source:MGI Symbol;Acc:MGI:3580016]	-1.66839	2.6261	0.000209169	0.0237159	2.7707	7.41841	1.80817	2.38539	5.99008	1.22104	2.32404	1.44872	0.560038	0.689688	4.07455	1.2487
ENSMUSG00000047904.6	Sstr2	somatostatin receptor 2 [Source:MGI Symbol;Acc:MGI:98328]	-1.82501	1.39086	0.000292259	0.0284564	1.87594	3.94229	2.30246	1.9884	2.17552	0.881385	1.20378	0.564914	0.149171	0.63062	2.45692	0.685973
ENSMUSG00000019796.12	Lrp11	low density lipoprotein receptor-related protein 11 [Source:MGI Symbol;Acc:MGI:2442989]	-1.83179	1.57634	8.47109e-07	0.000663594	0.706344	1.7471	0.880668	1.29697	2.10952	0.335629	0.648336	0.374102	0.326163	0.285331	1.34812	0.393912
ENSMUSG00000062061.3	Obp2a	odorant binding protein 2A [Source:MGI Symbol;Acc:MGI:2387617]	-2.31795	3.4648	0.000486803	0.0377908	33.3656	17.1438	147.473	60.2805	37.3774	3.80041	11.621	7.60075	5.22097	29.5252	59.1281	11.5537
ENSMUSG00000026109.14	Tmeff2	transmembrane protein with EGF-like and two follistatin-like domains 2 [Source:MGI Symbol;Acc:MGI:1861735]	-2.80371	0.590632	9.77066e-05	0.0141863	0.542739	4.03873	0.838398	0.388861	3.31147	0.176208	0.307895	0.392447	0.239225	0.106474	1.82404	0.24445
ENSMUSG00000026527.13	Rgs7	regulator of G protein signaling 7 [Source:MGI Symbol;Acc:MGI:1346089]	-2.91726	0.22346	1.2523e-05	0.00349152	0.457988	3.0539	0.897131	1.02721	3.65912	0.175268	0.365343	0.368391	0.0939919	0.266743	1.81907	0.253947
ENSMUSG00000042379.8	Esm1	endothelial cell-specific molecule 1 [Source:MGI Symbol;Acc:MGI:1918940]	-3.00044	0.938844	0.000418956	0.0346739	0.491605	5.9371	0.176898	1.21917	5.62136	0.486906	0.0736261	0.409897	0.199765	0.387975	2.68923	0.311634
ENSMUSG00000063903.5	Klk1	kallikrein 1 [Source:MGI Symbol;Acc:MGI:102850]	-3.25745	8.74562	1.23916e-05	0.00349152	2.11798	5.56198	0.47525	1.51657	1.95926	0.476744	0.55661	0.180238	0.0399186	0	2.32621	0.250702
ENSMUSG00000024112.16	Cacna1h	calcium channel, voltage-dependent, T type, alpha 1H subunit [Source:MGI Symbol;Acc:MGI:1928842]	-3.66716	3.58726	0.000404363	0.0346739	0.264306	1.6774	0.21278	0.284378	7.12682	0.102409	0.26829	0.475533	0.0279538	0.012357	1.91314	0.177308

## Sheet: Table S3 C
												colon										liver
feature_id	feature_name	description	logFC.liv	logCPM.liv	PValue.liv	FDR.liv	logFC.col	logCPM.col	PValue.col	FDR.col	feature_name	WT1	WT2	WT3	WT4	WT5	KO 1	KO 2	KO 3	KO 4	KO 5	WT1	WT2	WT3	WT4	WT5	KO 1	KO 2	KO 3	KO 4	KO 5
ENSMUSG00000070348.5	Ccnd1	cyclin D1 [Source:MGI Symbol;Acc:MGI:88313]	-0.443779	6.32191	0.069593	0.48789	-0.559643	6.32191	0.0222625	0.628799	Ccnd1	41.0407	41.2975	52.2866	49.2826	65.5395	28.1146	29.4269	34.9213	35.6691	33.0174	43.6825	49.436	30.8803	32.1196	36.9094	47.9322	25.0459	36.781	15.0258	12.5252
ENSMUSG00000000184.12	Ccnd2	cyclin D2 [Source:MGI Symbol;Acc:MGI:88314]	-1.43031	6.27904	2.7146e-16	4.67834e-12	-1.43842	6.27904	1.17164e-18	2.01921e-14	Ccnd2	89.9169	72.9051	103.856	87.23	113.199	34.5321	43.0952	33.758	24.5235	29.8639	2.63832	2.92295	2.09333	2.48759	3.493	0.98311	1.15292	1.02707	1.01439	0.891665
ENSMUSG00000034165.16	Ccnd3	cyclin D3 [Source:MGI Symbol;Acc:MGI:88315]	-0.0846855	5.61042	0.368592	0.848182	-0.0694297	5.61042	0.449496	1	Ccnd3	62.6631	60.6308	65.2481	71.0412	70.9192	60.9762	54.0372	56.8444	66.7453	62.1675	32.4779	29.18	31.0476	32.571	36.0121	28.8641	30	28.5777	26.8336	30.293

## Sheet: legend
	Table S3 Transcriptome analysis of colon and liver of Ambra1 cKO mouse related to Figure S10.
	Differentially expressed genes (DEGs) were extracted using edgeR, with FDR<0.05, |Log2FC|>1, and TPM>1 (in WT or Ambra1 KO), based on five biologically independent replicates for colon (A) and liver (b). Transcriptome analysis revealed a relatively small number of differentially expressed genes, particularly in the colon. Ambra1 functions primarily at the post-transcriptional level. (C) TPM of cy…
